# Supplementary material for: Flow-mediated modulation of the endothelial cell lipidome
Source: Front Physiol. 2024 Jul 24;15:1431847. doi: 10.3389/fphys.2024.1431847 (PMC11307263; doi:10.3389/fphys.2024.1431847)
Supplement: Supplementary file 2 [file Table1.XLSX]

## Sheet: RNAseq_UF vs DF
RNAseq result - UF vs DF in HAECs
Gene description	Gene Symbol	UF_1	UF_2	UF_3	DF_1	DF_2	DF_3
alpha-1-B glycoprotein [Source:HGNC Symbol;Acc:HGNC:5]	A1BG	0.0918248	0.055807	0.0729067	0.116929	0.0590997	0.0194404
APOBEC1 complementation factor [Source:HGNC Symbol;Acc:HGNC:24086]	A1CF	1.83646e-06	1.86017e-06	1.82262e-06	1.94878e-06	1.96992e-06	1.94384e-06
alpha-2-macroglobulin [Source:HGNC Symbol;Acc:HGNC:7]	A2M	73.3114	72.7699	62.5341	118.427	106.021	85.1985
alpha-2-macroglobulin like 1 [Source:HGNC Symbol;Acc:HGNC:23336]	A2ML1	1.83646e-06	1.86017e-06	1.82262e-06	1.94878e-06	1.96992e-06	1.94384e-06
alpha 1,3-galactosyltransferase 2 [Source:HGNC Symbol;Acc:HGNC:30005]	A3GALT2	1.83646e-06	1.86017e-06	1.82262e-06	0.0194898	0.0197012	1.94384e-06
alpha 1,4-galactosyltransferase (P blood group) [Source:HGNC Symbol;Acc:HGNC:18149]	A4GALT	30.5036	24.8705	23.2566	27.8481	32.8189	32.4621
alpha-1,4-N-acetylglucosaminyltransferase [Source:HGNC Symbol;Acc:HGNC:17968]	A4GNT	1.83646e-06	1.86017e-06	1.82262e-06	1.94878e-06	1.96992e-06	1.94384e-06
aladin WD repeat nucleoporin [Source:HGNC Symbol;Acc:HGNC:13666]	AAAS	35.26	38.0963	38.4573	38.9367	35.695	38.0993
acetoacetyl-CoA synthetase [Source:HGNC Symbol;Acc:HGNC:21298]	AACS	40.8061	50.3176	51.4708	57.5865	58.6446	59.7148
arylacetamide deacetylase [Source:HGNC Symbol;Acc:HGNC:17]	AADAC	0.146919	0.372036	0.218716	0.409246	0.334889	0.097194
arylacetamide deacetylase like 2 [Source:HGNC Symbol;Acc:HGNC:24427]	AADACL2	1.83646e-06	1.86017e-06	1.82262e-06	1.94878e-06	1.96992e-06	1.94384e-06
arylacetamide deacetylase like 3 [Source:HGNC Symbol;Acc:HGNC:32037]	AADACL3	1.83646e-06	1.86017e-06	1.82262e-06	1.94878e-06	1.96992e-06	1.94384e-06
arylacetamide deacetylase like 4 [Source:HGNC Symbol;Acc:HGNC:32038]	AADACL4	1.83646e-06	1.86017e-06	1.82262e-06	1.94878e-06	1.96992e-06	1.94384e-06
aminoadipate aminotransferase [Source:HGNC Symbol;Acc:HGNC:17929]	AADAT	0.110189	0.130214	0.109359	0.350783	0.275791	0.194386
alpha and gamma adaptin binding protein [Source:HGNC Symbol;Acc:HGNC:25662]	AAGAB	40.5674	47.2483	46.0212	46.4589	42.5897	43.7753
AP2 associated kinase 1 [Source:HGNC Symbol;Acc:HGNC:19679]	AAK1	171.305	202.387	178.052	199.555	189.566	182.002
adipogenesis associated Mth938 domain containing [Source:HGNC Symbol;Acc:HGNC:30205]	AAMDC	12.8552	10.2309	9.89683	12.9204	14.0259	13.5874
angio associated migratory cell protein [Source:HGNC Symbol;Acc:HGNC:18]	AAMP	65.433	68.2311	66.635	69.2402	64.9484	67.6457
aralkylamine N-acetyltransferase [Source:HGNC Symbol;Acc:HGNC:19]	AANAT	0.0550956	0.111612	0.018228	0.0194898	1.96992e-06	0.0194404
AAR2 splicing factor [Source:HGNC Symbol;Acc:HGNC:15886]	AAR2	32.7808	32.5716	32.4062	35.7406	34.6707	36.8747
alanine and arginine rich domain containing protein [Source:HGNC Symbol;Acc:HGNC:33842]	AARD	1.83646e-06	1.86017e-06	1.82262e-06	1.94878e-06	1.96992e-06	1.94384e-06
alanyl-tRNA synthetase 1 [Source:HGNC Symbol;Acc:HGNC:20]	AARS1	149.488	207.539	197.572	168.589	158.48	163.341
alanyl-tRNA synthetase 2, mitochondrial [Source:HGNC Symbol;Acc:HGNC:21022]	AARS2	22.111	23.3823	23.0744	22.6643	21.1964	21.6155
alanyl-tRNA synthetase domain containing 1 [Source:HGNC Symbol;Acc:HGNC:28417]	AARSD1	2.14866	1.80437	1.91375	2.12417	1.71384	1.78834
aminoadipate-semialdehyde dehydrogenase [Source:HGNC Symbol;Acc:HGNC:23993]	AASDH	12.1206	12.612	12.6672	11.946	11.1695	10.9827
aminoadipate-semialdehyde dehydrogenase-phosphopantetheinyl transferase [Source:HGNC Symbol;Acc:HGNC:14235]	AASDHPPT	34.3234	34.6922	35.5593	35.8966	32.681	31.7818
aminoadipate-semialdehyde synthase [Source:HGNC Symbol;Acc:HGNC:17366]	AASS	38.0698	34.1527	34.8485	45.8353	42.3731	45.0388
apoptosis antagonizing transcription factor [Source:HGNC Symbol;Acc:HGNC:19235]	AATF	40.2919	41.0168	41.1912	40.5347	38.9651	40.393
apoptosis associated tyrosine kinase [Source:HGNC Symbol;Acc:HGNC:21]	AATK	5.6012	4.48301	4.08267	7.28844	7.54481	8.78616
4-aminobutyrate aminotransferase [Source:HGNC Symbol;Acc:HGNC:23]	ABAT	1.02842	0.74407	0.565014	1.79288	1.65474	1.43844
ATP binding cassette subfamily A member 1 [Source:HGNC Symbol;Acc:HGNC:29]	ABCA1	1.56099	1.17191	0.601467	1.16927	0.728874	0.427647
ATP binding cassette subfamily A member 2 [Source:HGNC Symbol;Acc:HGNC:32]	ABCA2	139.461	108.932	98.6585	85.9997	86.0659	82.3022
ATP binding cassette subfamily A member 3 [Source:HGNC Symbol;Acc:HGNC:33]	ABCA3	246.673	199.243	198.192	161.612	168.271	164.779
ATP binding cassette subfamily A member 4 [Source:HGNC Symbol;Acc:HGNC:34]	ABCA4	1.35898	0.874282	0.856634	2.14366	2.34421	2.25486
ATP binding cassette subfamily A member 5 [Source:HGNC Symbol;Acc:HGNC:35]	ABCA5	13.2225	19.2342	18.1169	23.1515	17.9854	17.4557
ATP binding cassette subfamily A member 6 [Source:HGNC Symbol;Acc:HGNC:36]	ABCA6	36.5088	29.9674	22.5823	71.3644	74.5813	67.1014
ATP binding cassette subfamily A member 7 [Source:HGNC Symbol;Acc:HGNC:37]	ABCA7	59.6115	45.63	42.2848	26.3475	28.1108	25.7559
ATP binding cassette subfamily A member 8 [Source:HGNC Symbol;Acc:HGNC:38]	ABCA8	58.8585	36.5524	32.4427	43.0681	45.0521	40.568
ATP binding cassette subfamily A member 9 [Source:HGNC Symbol;Acc:HGNC:39]	ABCA9	26.6837	17.4298	10.0426	57.4306	58.684	46.3217
ATP binding cassette subfamily A member 10 [Source:HGNC Symbol;Acc:HGNC:30]	ABCA10	0.51421	0.74407	0.856634	1.09132	1.28045	0.952484
ATP binding cassette subfamily A member 12 [Source:HGNC Symbol;Acc:HGNC:14637]	ABCA12	1.83646e-06	1.86017e-06	1.82262e-06	1.94878e-06	0.0197012	1.94384e-06
ATP binding cassette subfamily A member 13 [Source:HGNC Symbol;Acc:HGNC:14638]	ABCA13	0.0183664	1.86017e-06	1.82262e-06	1.94878e-06	0.0197012	1.94384e-06
ATP binding cassette subfamily B member 1 [Source:HGNC Symbol;Acc:HGNC:40]	ABCB1	42.2569	55.8051	58.98	24.769	33.6463	37.0885
ATP binding cassette subfamily B member 4 [Source:HGNC Symbol;Acc:HGNC:45]	ABCB4	0.220377	0.446443	0.510336	0.214368	0.0984981	0.0583172
ATP binding cassette subfamily B member 5 [Source:HGNC Symbol;Acc:HGNC:46]	ABCB5	1.83646e-06	1.86017e-06	1.82262e-06	1.94878e-06	1.96992e-06	1.94384e-06
ATP binding cassette subfamily B member 6 (Langereis blood group) [Source:HGNC Symbol;Acc:HGNC:47]	ABCB6	8.98029	7.71971	7.56388	5.22274	4.92481	3.57667
ATP binding cassette subfamily B member 7 [Source:HGNC Symbol;Acc:HGNC:48]	ABCB7	21.2846	19.7736	20.6685	18.7278	17.3156	18.7969
ATP binding cassette subfamily B member 8 [Source:HGNC Symbol;Acc:HGNC:49]	ABCB8	31.532	36.1245	34.7938	41.8403	41.8018	41.3844
ATP binding cassette subfamily B member 9 [Source:HGNC Symbol;Acc:HGNC:50]	ABCB9	19.0808	18.9179	17.5518	25.0224	25.5499	27.2915
ATP binding cassette subfamily B member 10 [Source:HGNC Symbol;Acc:HGNC:41]	ABCB10	32.5788	32.7762	34.1741	28.3743	25.3332	24.6868
ATP binding cassette subfamily B member 11 [Source:HGNC Symbol;Acc:HGNC:42]	ABCB11	0.220377	0.241824	0.419205	0.409246	0.650077	0.563716
ATP binding cassette subfamily C member 1 [Source:HGNC Symbol;Acc:HGNC:51]	ABCC1	194.554	186.426	170.688	150.777	157.101	142.367
ATP binding cassette subfamily C member 2 [Source:HGNC Symbol;Acc:HGNC:53]	ABCC2	2.51595	3.70174	3.18959	3.02061	3.21098	3.47948
ATP binding cassette subfamily C member 3 [Source:HGNC Symbol;Acc:HGNC:54]	ABCC3	60.8602	107.499	114.789	42.386	43.6535	49.9178
ATP binding cassette subfamily C member 4 [Source:HGNC Symbol;Acc:HGNC:55]	ABCC4	79.0596	78.927	78.7008	34.9027	30.5338	31.3542
ATP binding cassette subfamily C member 5 [Source:HGNC Symbol;Acc:HGNC:56]	ABCC5	64.9556	52.494	49.229	59.8081	60.7918	62.0474
ATP binding cassette subfamily C member 6 [Source:HGNC Symbol;Acc:HGNC:57]	ABCC6	0.128554	0.0186036	0.0911329	0.155904	0.0394004	0.0583172
ATP binding cassette subfamily C member 8 [Source:HGNC Symbol;Acc:HGNC:59]	ABCC8	1.83646e-06	1.86017e-06	1.82262e-06	1.94878e-06	1.96992e-06	1.94384e-06
ATP binding cassette subfamily C member 9 [Source:HGNC Symbol;Acc:HGNC:60]	ABCC9	1.83646e-06	1.86017e-06	1.82262e-06	1.94878e-06	1.96992e-06	1.94384e-06
ATP binding cassette subfamily C member 10 [Source:HGNC Symbol;Acc:HGNC:52]	ABCC10	51.0168	46.8949	43.0139	44.2178	44.4021	42.2785
ATP binding cassette subfamily C member 11 [Source:HGNC Symbol;Acc:HGNC:14639]	ABCC11	0.0183664	0.130214	0.0546805	0.0584654	0.0787989	0.136071
ATP binding cassette subfamily C member 12 [Source:HGNC Symbol;Acc:HGNC:14640]	ABCC12	1.83646e-06	1.86017e-06	1.82262e-06	1.94878e-06	1.96992e-06	1.94384e-06
ATP binding cassette subfamily D member 1 [Source:HGNC Symbol;Acc:HGNC:61]	ABCD1	21.56	18.3971	18.609	21.573	21.5904	22.0626
ATP binding cassette subfamily D member 2 [Source:HGNC Symbol;Acc:HGNC:66]	ABCD2	1.83646e-06	1.86017e-06	1.82262e-06	1.94878e-06	1.96992e-06	1.94384e-06
ATP binding cassette subfamily D member 3 [Source:HGNC Symbol;Acc:HGNC:67]	ABCD3	40.2919	42.2817	44.8547	43.6527	42.314	40.082
ATP binding cassette subfamily D member 4 [Source:HGNC Symbol;Acc:HGNC:68]	ABCD4	62.256	57.5165	56.3919	65.4206	61.5207	65.8184
ATP binding cassette subfamily E member 1 [Source:HGNC Symbol;Acc:HGNC:69]	ABCE1	94.2654	100.282	104.236	110.048	99.7963	96.9977
ATP binding cassette subfamily F member 1 [Source:HGNC Symbol;Acc:HGNC:70]	ABCF1	87.8011	100.04	97.3826	96.1139	91.6802	91.7298
ATP binding cassette subfamily F member 2 [Source:HGNC Symbol;Acc:HGNC:71]	ABCF2	22.9374	23.494	24.0221	23.132	23.1072	23.7149
ATP binding cassette subfamily F member 3 [Source:HGNC Symbol;Acc:HGNC:72]	ABCF3	53.9184	57.3305	55.3712	58.366	52.4197	52.3865
ATP binding cassette subfamily G member 1 [Source:HGNC Symbol;Acc:HGNC:73]	ABCG1	28.3549	18.6575	17.0962	7.65871	7.32812	6.66738
ATP binding cassette subfamily G member 2 (Junior blood group) [Source:HGNC Symbol;Acc:HGNC:74]	ABCG2	103.925	57.0886	44.3444	8.82798	9.31774	9.68033
ATP binding cassette subfamily G member 4 [Source:HGNC Symbol;Acc:HGNC:13884]	ABCG4	2.00174	1.28352	1.05712	1.03286	0.906167	1.2635
ATP binding cassette subfamily G member 5 [Source:HGNC Symbol;Acc:HGNC:13886]	ABCG5	1.83646e-06	1.86017e-06	1.82262e-06	1.94878e-06	1.96992e-06	1.94384e-06
ATP binding cassette subfamily G member 8 [Source:HGNC Symbol;Acc:HGNC:13887]	ABCG8	1.83646e-06	1.86017e-06	1.82262e-06	1.94878e-06	1.96992e-06	1.94384e-06
abhydrolase domain containing 1 [Source:HGNC Symbol;Acc:HGNC:17553]	ABHD1	0.036731	1.86017e-06	0.0364542	0.0194898	1.96992e-06	1.94384e-06
abhydrolase domain containing 2, acylglycerol lipase [Source:HGNC Symbol;Acc:HGNC:18717]	ABHD2	96.1754	103.407	100.317	90.6963	83.8202	87.3951
abhydrolase domain containing 3, phospholipase [Source:HGNC Symbol;Acc:HGNC:18718]	ABHD3	8.8701	9.39386	9.58699	8.92542	8.78586	7.40604
abhydrolase domain containing 4, N-acyl phospholipase B [Source:HGNC Symbol;Acc:HGNC:20154]	ABHD4	88.6275	134.621	114.807	100.421	84.6279	85.6651
abhydrolase domain containing 5, lysophosphatidic acid acyltransferase [Source:HGNC Symbol;Acc:HGNC:21396]	ABHD5	25.0126	27.2515	26.4462	22.4889	20.5266	21.5766
abhydrolase domain containing 6, acylglycerol lipase [Source:HGNC Symbol;Acc:HGNC:21398]	ABHD6	8.92519	9.37526	9.16779	9.10081	11.3271	10.4967
abhydrolase domain containing 8 [Source:HGNC Symbol;Acc:HGNC:23759]	ABHD8	9.01701	8.35217	7.9284	7.46383	7.42661	6.51187
abhydrolase domain containing 10, depalmitoylase [Source:HGNC Symbol;Acc:HGNC:25656]	ABHD10	18.989	20.0154	20.5956	19.0591	16.7247	17.8833
abhydrolase domain containing 11 [Source:HGNC Symbol;Acc:HGNC:16407]	ABHD11	10.8167	10.3426	10.4801	5.35915	6.95383	6.47299
abhydrolase domain containing 12, lysophospholipase [Source:HGNC Symbol;Acc:HGNC:15868]	ABHD12	48.1152	44.1419	45.2192	45.1533	43.5156	44.9805
abhydrolase domain containing 12B [Source:HGNC Symbol;Acc:HGNC:19837]	ABHD12B	1.83646e-06	1.86017e-06	1.82262e-06	1.94878e-06	1.96992e-06	1.94384e-06
abhydrolase domain containing 13 [Source:HGNC Symbol;Acc:HGNC:20293]	ABHD13	19.3563	21.0571	23.3113	21.3392	17.2565	16.3477
abhydrolase domain containing 14A [Source:HGNC Symbol;Acc:HGNC:24538]	ABHD14A	2.13029	2.1578	1.65859	1.81237	3.11248	2.56587
ABHD14A-ACY1 readthrough [Source:HGNC Symbol;Acc:HGNC:38856]	ABHD14A-ACY1	1.83646e-06	1.86017e-06	1.82262e-06	1.94878e-06	1.96992e-06	0.0194404
abhydrolase domain containing 14B [Source:HGNC Symbol;Acc:HGNC:28235]	ABHD14B	23.323	21.6152	22.637	20.9494	19.6401	21.7127
abhydrolase domain containing 15 [Source:HGNC Symbol;Acc:HGNC:26971]	ABHD15	14.6366	13.6165	13.5968	12.6086	13.2379	14.0928
abhydrolase domain containing 16A, phospholipase [Source:HGNC Symbol;Acc:HGNC:13921]	ABHD16A	2.6996	2.56704	2.6428	2.35803	2.34421	1.90497
abhydrolase domain containing 16B [Source:HGNC Symbol;Acc:HGNC:16128]	ABHD16B	0.0734602	0.241824	0.0729067	0.155904	0.0394004	0.136071
abhydrolase domain containing 17A, depalmitoylase [Source:HGNC Symbol;Acc:HGNC:28756]	ABHD17A	53.441	45.537	48.0807	46.1277	46.9039	47.3714
abhydrolase domain containing 17B, depalmitoylase [Source:HGNC Symbol;Acc:HGNC:24278]	ABHD17B	17.7769	18.9179	19.0464	19.5658	19.3643	18.9136
abhydrolase domain containing 17C, depalmitoylase [Source:HGNC Symbol;Acc:HGNC:26925]	ABHD17C	10.9269	11.7563	13.1411	12.9204	12.4105	12.1879
abhydrolase domain containing 18 [Source:HGNC Symbol;Acc:HGNC:26111]	ABHD18	11.6799	11.1238	14.4898	12.5112	10.6967	12.3628
abl interactor 1 [Source:HGNC Symbol;Acc:HGNC:11320]	ABI1	73.036	78.7596	77.188	80.7575	73.0842	73.1662
abl interactor 2 [Source:HGNC Symbol;Acc:HGNC:24011]	ABI2	60.1991	53.6473	56.1732	69.2402	66.6819	67.3346
ABI family member 3 [Source:HGNC Symbol;Acc:HGNC:29859]	ABI3	104.054	90.3485	94.5758	25.0224	23.3436	28.4384
ABI family member 3 binding protein [Source:HGNC Symbol;Acc:HGNC:17265]	ABI3BP	465.744	348.094	387.38	172.272	271.16	250.658
actin binding transcription modulator [Source:HGNC Symbol;Acc:HGNC:1364]	ABITRAM	20.1643	21.0943	20.1582	19.4099	15.129	16.9892
ABL proto-oncogene 1, non-receptor tyrosine kinase [Source:HGNC Symbol;Acc:HGNC:76]	ABL1	101.115	107.369	100.281	158.767	160.352	157.548
ABL proto-oncogene 2, non-receptor tyrosine kinase [Source:HGNC Symbol;Acc:HGNC:77]	ABL2	118.103	158.338	143.623	272.615	283.472	286.425
actin binding LIM protein 1 [Source:HGNC Symbol;Acc:HGNC:78]	ABLIM1	386.042	367.216	333.357	452.117	551.953	541.457
actin binding LIM protein family member 2 [Source:HGNC Symbol;Acc:HGNC:19195]	ABLIM2	8.3008	7.47789	10.2067	0.935417	1.02436	1.16631
actin binding LIM protein family member 3 [Source:HGNC Symbol;Acc:HGNC:29132]	ABLIM3	283.696	273.65	272.865	149.472	108.109	118.205
ABO, alpha 1-3-N-acetylgalactosaminyltransferase and alpha 1-3-galactosyltransferase [Source:HGNC Symbol;Acc:HGNC:79]	ABO	1.83646e-06	1.86017e-06	0.018228	0.0194898	0.0197012	1.94384e-06
ABR activator of RhoGEF and GTPase [Source:HGNC Symbol;Acc:HGNC:81]	ABR	251.338	231.015	233.387	182.64	184.661	190.03
actin binding Rho activating protein [Source:HGNC Symbol;Acc:HGNC:30655]	ABRA	1.83646e-06	1.86017e-06	1.82262e-06	1.94878e-06	1.96992e-06	1.94384e-06
ABRA C-terminal like [Source:HGNC Symbol;Acc:HGNC:21230]	ABRACL	25.7472	28.721	32.0235	38.8392	31.0854	34.8919
abraxas 1, BRCA1 A complex subunit [Source:HGNC Symbol;Acc:HGNC:25829]	ABRAXAS1	27.2531	23.9776	26.0817	24.73	20.7039	21.5183
abraxas 2, BRISC complex subunit [Source:HGNC Symbol;Acc:HGNC:28975]	ABRAXAS2	22.5884	25.6518	25.4438	24.2623	22.5359	22.0043
activator of basal transcription 1 [Source:HGNC Symbol;Acc:HGNC:17369]	ABT1	19.9807	20.6479	21.0695	20.8714	20.8221	20.352
ankyrin repeat and BTB domain containing 1 [Source:HGNC Symbol;Acc:HGNC:18275]	ABTB1	23.525	20.7595	20.8143	22.9177	20.4872	22.7624
ankyrin repeat and BTB domain containing 2 [Source:HGNC Symbol;Acc:HGNC:23842]	ABTB2	1.17534	0.837079	0.747276	0.662588	0.590979	0.38877
acetyl-CoA acyltransferase 1 [Source:HGNC Symbol;Acc:HGNC:82]	ACAA1	47.3806	39.2496	39.241	40.9439	42.3337	40.7818
acetyl-CoA acyltransferase 2 [Source:HGNC Symbol;Acc:HGNC:83]	ACAA2	17.9606	18.1367	19.575	22.2746	21.6101	22.7235
acetyl-CoA carboxylase alpha [Source:HGNC Symbol;Acc:HGNC:84]	ACACA	127.707	144.368	137.972	164.536	167.897	166.937
acetyl-CoA carboxylase beta [Source:HGNC Symbol;Acc:HGNC:85]	ACACB	2.31394	1.82297	1.34874	2.02673	1.61534	1.74946
acyl-CoA dehydrogenase family member 8 [Source:HGNC Symbol;Acc:HGNC:87]	ACAD8	27.1612	25.5401	25.3527	26.1332	26.7713	25.4449
acyl-CoA dehydrogenase family member 9 [Source:HGNC Symbol;Acc:HGNC:21497]	ACAD9	57.977	57.2003	58.6155	55.6572	57.443	56.9545
acyl-CoA dehydrogenase family member 10 [Source:HGNC Symbol;Acc:HGNC:21597]	ACAD10	16.8587	16.5369	15.8204	15.8826	14.9123	16.7559
acyl-CoA dehydrogenase family member 11 [Source:HGNC Symbol;Acc:HGNC:30211]	ACAD11	1.89155	1.84157	2.09602	1.96827	1.39865	1.63283
acyl-CoA dehydrogenase long chain [Source:HGNC Symbol;Acc:HGNC:88]	ACADL	1.83646e-06	1.86017e-06	1.82262e-06	1.94878e-06	1.96992e-06	1.94384e-06
acyl-CoA dehydrogenase medium chain [Source:HGNC Symbol;Acc:HGNC:89]	ACADM	26.3716	28.8326	29.6358	30.362	26.6925	28.9244
acyl-CoA dehydrogenase short chain [Source:HGNC Symbol;Acc:HGNC:90]	ACADS	8.19061	7.68251	7.72791	8.00949	8.74646	8.94167
acyl-CoA dehydrogenase short/branched chain [Source:HGNC Symbol;Acc:HGNC:91]	ACADSB	11.8635	9.48687	10.6441	11.7706	9.53443	10.6522
acyl-CoA dehydrogenase very long chain [Source:HGNC Symbol;Acc:HGNC:92]	ACADVL	398.824	402.969	396.985	346.864	360.417	349.833
aggrecan [Source:HGNC Symbol;Acc:HGNC:319]	ACAN	1.83646e-06	0.0186036	1.82262e-06	1.94878e-06	1.96992e-06	1.94384e-06
ArfGAP with coiled-coil, ankyrin repeat and PH domains 1 [Source:HGNC Symbol;Acc:HGNC:16467]	ACAP1	0.036731	0.186019	0.0911329	0.155904	0.0787989	0.116632
ArfGAP with coiled-coil, ankyrin repeat and PH domains 2 [Source:HGNC Symbol;Acc:HGNC:16469]	ACAP2	97.0385	100.468	102.632	90.1506	73.7145	75.3044
ArfGAP with coiled-coil, ankyrin repeat and PH domains 3 [Source:HGNC Symbol;Acc:HGNC:16754]	ACAP3	83.7793	70.7609	67.601	72.0075	79.25	74.2158
acetyl-CoA acetyltransferase 1 [Source:HGNC Symbol;Acc:HGNC:93]	ACAT1	69.3263	68.8821	69.4419	59.0286	60.9691	60.3174
acetyl-CoA acetyltransferase 2 [Source:HGNC Symbol;Acc:HGNC:94]	ACAT2	34.8744	48.0668	52.0723	68.6751	63.6285	67.0819
acyl-CoA binding domain containing 3 [Source:HGNC Symbol;Acc:HGNC:15453]	ACBD3	45.1218	66.5941	68.7857	67.8371	58.2703	57.7904
acyl-CoA binding domain containing 4 [Source:HGNC Symbol;Acc:HGNC:23337]	ACBD4	8.28243	7.5709	7.78259	7.26896	7.26902	7.40604
acyl-CoA binding domain containing 5 [Source:HGNC Symbol;Acc:HGNC:23338]	ACBD5	35.3886	36.0873	39.4051	38.0987	35.5374	35.2224
acyl-CoA binding domain containing 6 [Source:HGNC Symbol;Acc:HGNC:23339]	ACBD6	33.093	33.5203	35.9603	34.9611	35.6556	35.8444
acyl-CoA binding domain containing 7 [Source:HGNC Symbol;Acc:HGNC:17715]	ACBD7	1.08351	1.0789	1.62213	2.18264	2.16692	2.35205
1-aminocyclopropane-1-carboxylate synthase homolog (inactive) [Source:HGNC Symbol;Acc:HGNC:23989]	ACCS	10.174	9.30086	8.89439	5.96327	5.1612	6.02591
1-aminocyclopropane-1-carboxylate synthase homolog (inactive) like [Source:HGNC Symbol;Acc:HGNC:34391]	ACCSL	1.83646e-06	1.86017e-06	1.82262e-06	1.94878e-06	1.96992e-06	1.94384e-06
ACD shelterin complex subunit and telomerase recruitment factor [Source:HGNC Symbol;Acc:HGNC:25070]	ACD	18.787	19.0854	18.7183	17.7534	17.7884	19.0108
angiotensin I converting enzyme [Source:HGNC Symbol;Acc:HGNC:2707]	ACE	33.6623	33.8551	28.5422	184.335	195.692	236.527
angiotensin converting enzyme 2 [Source:HGNC Symbol;Acc:HGNC:13557]	ACE2	0.0918248	0.055807	0.0364542	1.94878e-06	0.0197012	1.94384e-06
alkaline ceramidase 1 [Source:HGNC Symbol;Acc:HGNC:18356]	ACER1	1.83646e-06	0.055807	0.018228	0.0389776	1.96992e-06	1.94384e-06
alkaline ceramidase 2 [Source:HGNC Symbol;Acc:HGNC:23675]	ACER2	8.11715	6.41759	5.90529	6.78176	5.98857	5.81209
alkaline ceramidase 3 [Source:HGNC Symbol;Acc:HGNC:16066]	ACER3	33.2399	31.5299	32.789	27.9845	26.1409	26.028
acetylcholinesterase (Cartwright blood group) [Source:HGNC Symbol;Acc:HGNC:108]	ACHE	0.257106	0.669663	0.145811	0.701563	0.472784	0.330455
apoptotic chromatin condensation inducer 1 [Source:HGNC Symbol;Acc:HGNC:17066]	ACIN1	254.258	253.969	250.774	265.229	265.191	262.691
atypical chemokine receptor 1 (Duffy blood group) [Source:HGNC Symbol;Acc:HGNC:4035]	ACKR1	9.16393	6.00835	7.30871	0.155904	0.118197	0.116632
atypical chemokine receptor 2 [Source:HGNC Symbol;Acc:HGNC:1565]	ACKR2	0.569304	0.0930104	0.127585	1.94878e-06	1.96992e-06	1.94384e-06
atypical chemokine receptor 3 [Source:HGNC Symbol;Acc:HGNC:23692]	ACKR3	50.3741	35.8269	35.0308	15.3759	23.5997	18.2721
atypical chemokine receptor 4 [Source:HGNC Symbol;Acc:HGNC:1611]	ACKR4	2.0752	2.56704	2.38764	3.31293	4.29443	2.95464
ATP citrate lyase [Source:HGNC Symbol;Acc:HGNC:115]	ACLY	487.029	501.614	517.606	519.623	498.824	511.386
aminocarboxymuconate semialdehyde decarboxylase [Source:HGNC Symbol;Acc:HGNC:19288]	ACMSD	1.83646e-06	1.86017e-06	1.82262e-06	1.94878e-06	1.96992e-06	1.94384e-06
aconitase 1 [Source:HGNC Symbol;Acc:HGNC:117]	ACO1	101.795	109.397	110.378	112.815	116.403	119.974
aconitase 2 [Source:HGNC Symbol;Acc:HGNC:118]	ACO2	121.133	127.98	127.62	117.024	117.21	121.062
aconitate decarboxylase 1 [Source:HGNC Symbol;Acc:HGNC:33904]	ACOD1	1.83646e-06	1.86017e-06	1.82262e-06	1.94878e-06	1.96992e-06	1.94384e-06
acyl-CoA thioesterase 1 [Source:HGNC Symbol;Acc:HGNC:33128]	ACOT1	0.642762	0.539451	0.601467	0.506685	0.492483	0.641469
acyl-CoA thioesterase 2 [Source:HGNC Symbol;Acc:HGNC:18431]	ACOT2	6.81326	6.02696	6.14223	4.96939	4.49143	4.89848
acyl-CoA thioesterase 4 [Source:HGNC Symbol;Acc:HGNC:19748]	ACOT4	0.0183664	0.055807	0.018228	0.116929	0.0394004	0.0194404
acyl-CoA thioesterase 6 [Source:HGNC Symbol;Acc:HGNC:33159]	ACOT6	1.83646e-06	1.86017e-06	1.82262e-06	1.94878e-06	1.96992e-06	1.94384e-06
acyl-CoA thioesterase 7 [Source:HGNC Symbol;Acc:HGNC:24157]	ACOT7	69.6202	66.2779	67.1636	45.7574	44.7764	45.3692
acyl-CoA thioesterase 8 [Source:HGNC Symbol;Acc:HGNC:15919]	ACOT8	13.3327	12.8538	12.0475	12.7645	12.2135	10.9438
acyl-CoA thioesterase 9 [Source:HGNC Symbol;Acc:HGNC:17152]	ACOT9	77.0762	87.6512	81.6716	93.7754	87.6616	86.948
acyl-CoA thioesterase 11 [Source:HGNC Symbol;Acc:HGNC:18156]	ACOT11	3.76474	3.2925	3.64524	4.24834	4.15654	5.17062
acyl-CoA thioesterase 12 [Source:HGNC Symbol;Acc:HGNC:24436]	ACOT12	0.036731	1.86017e-06	1.82262e-06	1.94878e-06	1.96992e-06	0.0194404
acyl-CoA thioesterase 13 [Source:HGNC Symbol;Acc:HGNC:20999]	ACOT13	14.508	16.8904	16.8046	13.0958	11.4847	11.6047
acyl-CoA oxidase 1 [Source:HGNC Symbol;Acc:HGNC:119]	ACOX1	61.0806	59.5255	59.7091	75.223	74.4828	72.272
acyl-CoA oxidase 2 [Source:HGNC Symbol;Acc:HGNC:120]	ACOX2	0.477481	0.334833	0.236943	0.19488	0.334889	0.563716
acyl-CoA oxidase 3, pristanoyl [Source:HGNC Symbol;Acc:HGNC:121]	ACOX3	25.0493	25.0565	26.2093	27.8091	30.7308	29.974
acyl-CoA oxidase like [Source:HGNC Symbol;Acc:HGNC:25621]	ACOXL	0.0183664	1.86017e-06	1.82262e-06	0.0584654	0.0787989	0.0388788
acid phosphatase 1 [Source:HGNC Symbol;Acc:HGNC:122]	ACP1	45.7462	47.7134	50.1403	49.7524	50.3315	49.1209
acid phosphatase 2, lysosomal [Source:HGNC Symbol;Acc:HGNC:123]	ACP2	50.3924	48.4388	47.7891	45.2312	47.3767	47.8379
acid phosphatase 3 [Source:HGNC Symbol;Acc:HGNC:125]	ACP3	1.83646e-06	1.86017e-06	1.82262e-06	0.0194898	0.0197012	1.94384e-06
acid phosphatase 4 [Source:HGNC Symbol;Acc:HGNC:14376]	ACP4	1.83646e-06	1.86017e-06	0.018228	1.94878e-06	1.96992e-06	1.94384e-06
acid phosphatase 5, tartrate resistant [Source:HGNC Symbol;Acc:HGNC:124]	ACP5	78.7841	29.0559	30.4013	11.0106	4.11714	4.84017
acid phosphatase 6, lysophosphatidic [Source:HGNC Symbol;Acc:HGNC:29609]	ACP6	11.1473	8.89162	8.51164	7.85359	6.99323	7.19221
acid phosphatase 7, tartrate resistant (putative) [Source:HGNC Symbol;Acc:HGNC:33781]	ACP7	1.83646e-06	0.0372053	0.0911329	0.136417	0.0590997	0.0388788
acrosin [Source:HGNC Symbol;Acc:HGNC:126]	ACR	1.57936	1.24632	1.14825	0.701563	0.984964	1.03024
acrosin binding protein [Source:HGNC Symbol;Acc:HGNC:17195]	ACRBP	2.29558	1.59975	1.36697	0.662588	0.866768	0.796977
acrosomal vesicle protein 1 [Source:HGNC Symbol;Acc:HGNC:127]	ACRV1	0.110189	0.0186036	1.82262e-06	0.0194898	1.96992e-06	0.0194404
acyl-CoA synthetase bubblegum family member 1 [Source:HGNC Symbol;Acc:HGNC:29567]	ACSBG1	1.83646e-06	0.0186036	0.018228	1.94878e-06	1.96992e-06	1.94384e-06
acyl-CoA synthetase bubblegum family member 2 [Source:HGNC Symbol;Acc:HGNC:24174]	ACSBG2	0.036731	1.86017e-06	0.018228	1.94878e-06	1.96992e-06	1.94384e-06
acyl-CoA synthetase family member 2 [Source:HGNC Symbol;Acc:HGNC:26101]	ACSF2	7.27238	6.99424	6.7437	6.06071	6.79624	8.53346
acyl-CoA synthetase family member 3 [Source:HGNC Symbol;Acc:HGNC:27288]	ACSF3	32.0278	30.4138	30.0732	29.6799	30.5732	30.5377
acyl-CoA synthetase long chain family member 1 [Source:HGNC Symbol;Acc:HGNC:3569]	ACSL1	57.2424	73.1419	67.9291	73.5665	73.3796	75.7904
acyl-CoA synthetase long chain family member 3 [Source:HGNC Symbol;Acc:HGNC:3570]	ACSL3	133.07	176.27	178.799	172.798	143.686	147.985
acyl-CoA synthetase long chain family member 4 [Source:HGNC Symbol;Acc:HGNC:3571]	ACSL4	111.491	142.043	151.314	160.696	136.161	136.069
acyl-CoA synthetase long chain family member 5 [Source:HGNC Symbol;Acc:HGNC:16526]	ACSL5	27.2898	23.5312	25.8812	6.11917	5.24	6.10366
acyl-CoA synthetase long chain family member 6 [Source:HGNC Symbol;Acc:HGNC:16496]	ACSL6	1.83646e-06	1.86017e-06	1.82262e-06	1.94878e-06	1.96992e-06	1.94384e-06
acyl-CoA synthetase medium chain family member 1 [Source:HGNC Symbol;Acc:HGNC:18049]	ACSM1	1.83646e-06	0.0186036	1.82262e-06	0.0584654	0.0394004	0.0388788
acyl-CoA synthetase medium chain family member 2A [Source:HGNC Symbol;Acc:HGNC:32017]	ACSM2A	1.83646e-06	1.86017e-06	1.82262e-06	1.94878e-06	1.96992e-06	1.94384e-06
acyl-CoA synthetase medium chain family member 2B [Source:HGNC Symbol;Acc:HGNC:30931]	ACSM2B	1.83646e-06	1.86017e-06	1.82262e-06	1.94878e-06	1.96992e-06	0.0194404
acyl-CoA synthetase medium chain family member 3 [Source:HGNC Symbol;Acc:HGNC:10522]	ACSM3	1.5059	1.30212	0.255169	20.9884	25.6681	20.352
acyl-CoA synthetase medium chain family member 4 [Source:HGNC Symbol;Acc:HGNC:32016]	ACSM4	1.83646e-06	1.86017e-06	1.82262e-06	1.94878e-06	1.96992e-06	1.94384e-06
acyl-CoA synthetase medium chain family member 5 [Source:HGNC Symbol;Acc:HGNC:26060]	ACSM5	1.83646e-06	1.86017e-06	1.82262e-06	1.94878e-06	1.96992e-06	1.94384e-06
acyl-CoA synthetase medium chain family member 6 [Source:HGNC Symbol;Acc:HGNC:31665]	ACSM6	1.83646e-06	1.86017e-06	1.82262e-06	1.94878e-06	1.96992e-06	1.94384e-06
acyl-CoA synthetase short chain family member 1 [Source:HGNC Symbol;Acc:HGNC:16091]	ACSS1	3.39745	6.97564	6.30627	38.2741	39.0439	45.4664
acyl-CoA synthetase short chain family member 2 [Source:HGNC Symbol;Acc:HGNC:15814]	ACSS2	66.0207	69.8122	72.2851	54.9946	56.2807	58.8984
acyl-CoA synthetase short chain family member 3 [Source:HGNC Symbol;Acc:HGNC:24723]	ACSS3	1.83646e-06	0.0186036	1.82262e-06	0.0194898	1.96992e-06	1.94384e-06
actin alpha 1, skeletal muscle [Source:HGNC Symbol;Acc:HGNC:129]	ACTA1	0.183648	0.0744087	0.127585	0.136417	0.0984981	0.174948
actin alpha 2, smooth muscle [Source:HGNC Symbol;Acc:HGNC:130]	ACTA2	6.86836	6.62221	6.25159	8.45771	6.69774	5.92872
actin beta [Source:HGNC Symbol;Acc:HGNC:132]	ACTB	3826.39	3327.25	3634.45	3700.48	4245.05	4336.44
actin beta like 2 [Source:HGNC Symbol;Acc:HGNC:17780]	ACTBL2	1.83646e-06	1.86017e-06	0.018228	1.94878e-06	0.0197012	1.94384e-06
actin alpha cardiac muscle 1 [Source:HGNC Symbol;Acc:HGNC:143]	ACTC1	0.0183664	0.0186036	0.018228	0.0194898	1.96992e-06	1.94384e-06
actin gamma 1 [Source:HGNC Symbol;Acc:HGNC:144]	ACTG1	3028.47	2540.84	2748.8	3517.39	4067.56	4097.66
actin gamma 2, smooth muscle [Source:HGNC Symbol;Acc:HGNC:145]	ACTG2	0.0550956	0.0744087	0.018228	1.94878e-06	0.0394004	0.0583172
actin like 6A [Source:HGNC Symbol;Acc:HGNC:24124]	ACTL6A	35.4069	37.8545	40.0612	39.2485	37.4088	37.3023
actin like 6B [Source:HGNC Symbol;Acc:HGNC:160]	ACTL6B	1.83646e-06	1.86017e-06	1.82262e-06	1.94878e-06	1.96992e-06	1.94384e-06
actin like 7A [Source:HGNC Symbol;Acc:HGNC:161]	ACTL7A	1.83646e-06	1.86017e-06	1.82262e-06	1.94878e-06	1.96992e-06	1.94384e-06
actin like 7B [Source:HGNC Symbol;Acc:HGNC:162]	ACTL7B	1.83646e-06	1.86017e-06	1.82262e-06	1.94878e-06	0.0197012	1.94384e-06
actin like 8 [Source:HGNC Symbol;Acc:HGNC:24018]	ACTL8	1.83646e-06	1.86017e-06	1.82262e-06	1.94878e-06	1.96992e-06	1.94384e-06
actin like 9 [Source:HGNC Symbol;Acc:HGNC:28494]	ACTL9	1.83646e-06	1.86017e-06	1.82262e-06	1.94878e-06	1.96992e-06	1.94384e-06
actin like 10 [Source:HGNC Symbol;Acc:HGNC:16127]	ACTL10	1.85483	1.63695	1.91375	1.14978	1.35925	1.2635
actinin alpha 1 [Source:HGNC Symbol;Acc:HGNC:163]	ACTN1	1025.5	1012.47	1003.72	901.954	1002.91	954.134
actinin alpha 2 [Source:HGNC Symbol;Acc:HGNC:164]	ACTN2	5.52774	3.2367	2.84329	4.01449	4.05804	4.02375
actinin alpha 3 [Source:HGNC Symbol;Acc:HGNC:165]	ACTN3	0.0550956	0.055807	0.0364542	0.0779532	0.0197012	0.0777556
actinin alpha 4 [Source:HGNC Symbol;Acc:HGNC:166]	ACTN4	803.028	794.851	846.48	665.392	786.118	788.422
actin related protein 1A [Source:HGNC Symbol;Acc:HGNC:167]	ACTR1A	220.944	206.2	197.408	216.471	224.374	225.33
actin related protein 1B [Source:HGNC Symbol;Acc:HGNC:168]	ACTR1B	59.2625	56.8096	55.9362	49.1483	52.5379	58.082
actin related protein 2 [Source:HGNC Symbol;Acc:HGNC:169]	ACTR2	355.245	371.848	398.316	352.203	319.896	313.483
actin related protein 3 [Source:HGNC Symbol;Acc:HGNC:170]	ACTR3	280.519	306.128	324.08	305.413	290.505	280.788
actin related protein 3B [Source:HGNC Symbol;Acc:HGNC:17256]	ACTR3B	3.72801	3.32971	3.35362	2.8842	2.6988	2.72138
actin related protein 3C [Source:HGNC Symbol;Acc:HGNC:37282]	ACTR3C	1.83646e-06	1.86017e-06	1.82262e-06	1.94878e-06	1.96992e-06	0.0194404
actin related protein 5 [Source:HGNC Symbol;Acc:HGNC:14671]	ACTR5	8.85173	8.85441	8.43874	11.3419	10.0269	10.1857
actin related protein 6 [Source:HGNC Symbol;Acc:HGNC:24025]	ACTR6	12.2308	12.5934	13.7608	12.7255	11.4453	10.5162
actin related protein 8 [Source:HGNC Symbol;Acc:HGNC:14672]	ACTR8	32.3951	33.6505	34.0466	35.0586	34.3555	31.7429
actin related protein 10 [Source:HGNC Symbol;Acc:HGNC:17372]	ACTR10	60.4562	66.5383	65.4868	63.5498	61.6389	61.853
actin related protein T1 [Source:HGNC Symbol;Acc:HGNC:24027]	ACTRT1	1.83646e-06	1.86017e-06	1.82262e-06	1.94878e-06	1.96992e-06	1.94384e-06
actin related protein T2 [Source:HGNC Symbol;Acc:HGNC:24026]	ACTRT2	1.83646e-06	1.86017e-06	1.82262e-06	1.94878e-06	1.96992e-06	1.94384e-06
actin related protein T3 [Source:HGNC Symbol;Acc:HGNC:24022]	ACTRT3	2.44249	2.79026	2.33296	2.49444	2.62	2.46868
activin A receptor type 1 [Source:HGNC Symbol;Acc:HGNC:171]	ACVR1	45.7829	65.5896	63.409	63.6082	57.4036	60.123
activin A receptor type 1B [Source:HGNC Symbol;Acc:HGNC:172]	ACVR1B	53.2389	47.5832	45.3286	52.6756	52.9318	50.9092
activin A receptor type 1C [Source:HGNC Symbol;Acc:HGNC:18123]	ACVR1C	0.128554	0.0372053	0.0546805	0.0194898	0.0197012	1.94384e-06
activin A receptor type 2A [Source:HGNC Symbol;Acc:HGNC:173]	ACVR2A	12.8185	12.1841	12.1569	12.9594	10.3027	10.9049
activin A receptor type 2B [Source:HGNC Symbol;Acc:HGNC:174]	ACVR2B	9.23739	8.38937	8.47519	10.2506	9.39654	8.86392
activin A receptor like type 1 [Source:HGNC Symbol;Acc:HGNC:175]	ACVRL1	576.924	499.791	513.906	484.058	532.549	528.958
aminoacylase 1 [Source:HGNC Symbol;Acc:HGNC:177]	ACY1	0.128554	0.297629	0.145811	0.136417	0.177295	0.116632
aminoacylase 3 [Source:HGNC Symbol;Acc:HGNC:24104]	ACY3	1.83646e-06	1.86017e-06	1.82262e-06	1.94878e-06	1.96992e-06	1.94384e-06
acylphosphatase 1 [Source:HGNC Symbol;Acc:HGNC:179]	ACYP1	5.93176	6.95704	7.34516	8.18488	7.24932	6.99783
acylphosphatase 2 [Source:HGNC Symbol;Acc:HGNC:180]	ACYP2	8.13551	7.53369	7.01709	7.26896	6.22496	7.26997
adenosine deaminase [Source:HGNC Symbol;Acc:HGNC:186]	ADA	9.67814	7.90573	8.09244	12.1214	12.5681	13.9568
adenosine deaminase 2 [Source:HGNC Symbol;Acc:HGNC:1839]	ADA2	21.909	16.7787	16.3125	17.8508	15.2275	16.9114
adenosine deaminase domain containing 1 [Source:HGNC Symbol;Acc:HGNC:30713]	ADAD1	1.83646e-06	1.86017e-06	1.82262e-06	1.94878e-06	1.96992e-06	1.94384e-06
adenosine deaminase domain containing 2 [Source:HGNC Symbol;Acc:HGNC:30714]	ADAD2	0.165283	0.0372053	0.018228	0.0584654	0.0590997	0.0583172
adenosine deaminase like [Source:HGNC Symbol;Acc:HGNC:31853]	ADAL	4.05858	5.04106	4.50188	5.1253	4.33383	4.89848
ADAM metallopeptidase domain 2 [Source:HGNC Symbol;Acc:HGNC:198]	ADAM2	1.83646e-06	1.86017e-06	1.82262e-06	1.94878e-06	1.96992e-06	1.94384e-06
ADAM metallopeptidase domain 7 [Source:HGNC Symbol;Acc:HGNC:214]	ADAM7	1.83646e-06	1.86017e-06	1.82262e-06	1.94878e-06	1.96992e-06	1.94384e-06
ADAM metallopeptidase domain 8 [Source:HGNC Symbol;Acc:HGNC:215]	ADAM8	0.734585	0.799875	0.674372	0.760027	0.748573	0.738661
ADAM metallopeptidase domain 9 [Source:HGNC Symbol;Acc:HGNC:216]	ADAM9	226.748	235.2	259.432	244.592	255.046	245.468
ADAM metallopeptidase domain 10 [Source:HGNC Symbol;Acc:HGNC:188]	ADAM10	252.183	243.496	263.897	250.165	231.781	227.39
ADAM metallopeptidase domain 11 [Source:HGNC Symbol;Acc:HGNC:189]	ADAM11	0.624398	0.409239	0.382752	0.876953	1.12286	1.24406
ADAM metallopeptidase domain 12 [Source:HGNC Symbol;Acc:HGNC:190]	ADAM12	0.036731	1.86017e-06	0.018228	0.233856	0.157596	0.116632
ADAM metallopeptidase domain 15 [Source:HGNC Symbol;Acc:HGNC:193]	ADAM15	2123.11	1814.63	1881.87	536.811	517.479	528.103
ADAM metallopeptidase domain 17 [Source:HGNC Symbol;Acc:HGNC:195]	ADAM17	132.243	189.886	178.981	160.969	123.317	119.119
ADAM metallopeptidase domain 18 [Source:HGNC Symbol;Acc:HGNC:196]	ADAM18	1.83646e-06	1.86017e-06	1.82262e-06	1.94878e-06	1.96992e-06	1.94384e-06
ADAM metallopeptidase domain 19 [Source:HGNC Symbol;Acc:HGNC:197]	ADAM19	212.533	102.198	107.079	34.357	30.1201	32.0539
ADAM metallopeptidase domain 20 [Source:HGNC Symbol;Acc:HGNC:199]	ADAM20	0.165283	0.186019	0.127585	0.0779532	0.0984981	0.0777556
ADAM metallopeptidase domain 21 [Source:HGNC Symbol;Acc:HGNC:200]	ADAM21	0.0550956	0.204621	0.145811	0.0389776	0.0197012	0.0194404
ADAM metallopeptidase domain 22 [Source:HGNC Symbol;Acc:HGNC:201]	ADAM22	1.87319	1.61835	1.58568	2.84522	2.10782	2.58531
ADAM metallopeptidase domain 23 [Source:HGNC Symbol;Acc:HGNC:202]	ADAM23	15.4814	12.0353	11.9564	21.1638	25.7075	23.1511
ADAM metallopeptidase domain 28 [Source:HGNC Symbol;Acc:HGNC:206]	ADAM28	0.0734602	0.0186036	0.018228	0.0194898	1.96992e-06	1.94384e-06
ADAM metallopeptidase domain 29 [Source:HGNC Symbol;Acc:HGNC:207]	ADAM29	1.83646e-06	1.86017e-06	1.82262e-06	1.94878e-06	1.96992e-06	1.94384e-06
ADAM metallopeptidase domain 30 [Source:HGNC Symbol;Acc:HGNC:208]	ADAM30	1.83646e-06	1.86017e-06	1.82262e-06	1.94878e-06	1.96992e-06	1.94384e-06
ADAM metallopeptidase domain 32 [Source:HGNC Symbol;Acc:HGNC:15479]	ADAM32	0.404023	0.186019	0.3463	0.701563	0.433385	0.291578
ADAM metallopeptidase domain 33 [Source:HGNC Symbol;Acc:HGNC:15478]	ADAM33	0.036731	1.86017e-06	1.82262e-06	1.94878e-06	0.0394004	1.94384e-06
ADAM like decysin 1 [Source:HGNC Symbol;Acc:HGNC:16299]	ADAMDEC1	1.83646e-06	1.86017e-06	1.82262e-06	1.94878e-06	1.96992e-06	1.94384e-06
ADAM metallopeptidase with thrombospondin type 1 motif 1 [Source:HGNC Symbol;Acc:HGNC:217]	ADAMTS1	1954.52	1481.33	1562.46	137.038	108.622	102.499
ADAM metallopeptidase with thrombospondin type 1 motif 2 [Source:HGNC Symbol;Acc:HGNC:218]	ADAMTS2	1.83646e-06	1.86017e-06	1.82262e-06	1.94878e-06	1.96992e-06	1.94384e-06
ADAM metallopeptidase with thrombospondin type 1 motif 3 [Source:HGNC Symbol;Acc:HGNC:219]	ADAMTS3	0.844773	0.837079	0.783729	1.40312	1.55624	1.47732
ADAM metallopeptidase with thrombospondin type 1 motif 4 [Source:HGNC Symbol;Acc:HGNC:220]	ADAMTS4	192.626	173.87	182.827	55.4039	33.8433	39.149
ADAM metallopeptidase with thrombospondin type 1 motif 5 [Source:HGNC Symbol;Acc:HGNC:221]	ADAMTS5	1.83646e-06	1.86017e-06	0.018228	1.94878e-06	1.96992e-06	1.94384e-06
ADAM metallopeptidase with thrombospondin type 1 motif 6 [Source:HGNC Symbol;Acc:HGNC:222]	ADAMTS6	75.8274	83.0194	84.1869	48.6611	62.0526	59.5204
ADAM metallopeptidase with thrombospondin type 1 motif 7 [Source:HGNC Symbol;Acc:HGNC:223]	ADAMTS7	335.87	248.575	288.503	171.454	183.36	192.343
ADAM metallopeptidase with thrombospondin type 1 motif 8 [Source:HGNC Symbol;Acc:HGNC:224]	ADAMTS8	0.0183664	1.86017e-06	1.82262e-06	0.0194898	1.96992e-06	1.94384e-06
ADAM metallopeptidase with thrombospondin type 1 motif 9 [Source:HGNC Symbol;Acc:HGNC:13202]	ADAMTS9	299.673	262.768	280.793	71.5592	50.7649	55.5161
ADAM metallopeptidase with thrombospondin type 1 motif 10 [Source:HGNC Symbol;Acc:HGNC:13201]	ADAMTS10	8.70482	6.10136	5.59545	6.04122	5.45669	6.57018
ADAM metallopeptidase with thrombospondin type 1 motif 12 [Source:HGNC Symbol;Acc:HGNC:14605]	ADAMTS12	0.532575	0.279027	0.328074	0.740539	1.00466	0.816415
ADAM metallopeptidase with thrombospondin type 1 motif 13 [Source:HGNC Symbol;Acc:HGNC:1366]	ADAMTS13	3.94839	2.79026	2.73393	2.66983	2.93519	2.95464
ADAM metallopeptidase with thrombospondin type 1 motif 14 [Source:HGNC Symbol;Acc:HGNC:14899]	ADAMTS14	1.83646e-06	1.86017e-06	1.82262e-06	1.94878e-06	1.96992e-06	1.94384e-06
ADAM metallopeptidase with thrombospondin type 1 motif 15 [Source:HGNC Symbol;Acc:HGNC:16305]	ADAMTS15	1.34062	0.390638	0.182264	0.0779532	0.0197012	0.0388788
ADAM metallopeptidase with thrombospondin type 1 motif 16 [Source:HGNC Symbol;Acc:HGNC:17108]	ADAMTS16	1.83646e-06	1.86017e-06	1.82262e-06	1.94878e-06	1.96992e-06	1.94384e-06
ADAM metallopeptidase with thrombospondin type 1 motif 17 [Source:HGNC Symbol;Acc:HGNC:17109]	ADAMTS17	0.0550956	0.0744087	0.109359	0.0389776	1.96992e-06	0.0777556
ADAM metallopeptidase with thrombospondin type 1 motif 18 [Source:HGNC Symbol;Acc:HGNC:17110]	ADAMTS18	135.549	125.041	146.229	49.3042	47.4752	52.6781
ADAM metallopeptidase with thrombospondin type 1 motif 19 [Source:HGNC Symbol;Acc:HGNC:17111]	ADAMTS19	1.83646e-06	1.86017e-06	1.82262e-06	1.94878e-06	1.96992e-06	0.0194404
ADAM metallopeptidase with thrombospondin type 1 motif 20 [Source:HGNC Symbol;Acc:HGNC:17178]	ADAMTS20	1.83646e-06	1.86017e-06	0.018228	0.0194898	1.96992e-06	1.94384e-06
ADAMTS like 1 [Source:HGNC Symbol;Acc:HGNC:14632]	ADAMTSL1	74.9643	102.309	106.204	20.2478	23.6391	24.8228
ADAMTS like 2 [Source:HGNC Symbol;Acc:HGNC:14631]	ADAMTSL2	0.0550956	0.0930104	0.018228	1.94878e-06	0.0394004	0.0388788
ADAMTS like 3 [Source:HGNC Symbol;Acc:HGNC:14633]	ADAMTSL3	0.0183664	0.0186036	1.82262e-06	1.94878e-06	0.0787989	1.94384e-06
ADAMTS like 4 [Source:HGNC Symbol;Acc:HGNC:19706]	ADAMTSL4	10.9086	6.60361	7.34516	1.79288	1.63504	2.31317
ADAMTS like 5 [Source:HGNC Symbol;Acc:HGNC:27912]	ADAMTSL5	0.0734602	0.130214	0.127585	0.0194898	0.0197012	1.94384e-06
ArfGAP with dual PH domains 1 [Source:HGNC Symbol;Acc:HGNC:16486]	ADAP1	1.67118	1.17191	1.13003	0.623612	0.393987	0.291578
ArfGAP with dual PH domains 2 [Source:HGNC Symbol;Acc:HGNC:16487]	ADAP2	0.257106	0.148816	0.109359	0.233856	0.177295	0.136071
adenosine deaminase RNA specific [Source:HGNC Symbol;Acc:HGNC:225]	ADAR	326.449	337.305	318.704	301.126	294.543	292.237
adenosine deaminase RNA specific B1 [Source:HGNC Symbol;Acc:HGNC:226]	ADARB1	101.226	93.1015	94.8856	88.728	99.422	101.916
adenosine deaminase RNA specific B2 (inactive) [Source:HGNC Symbol;Acc:HGNC:227]	ADARB2	1.83646e-06	1.86017e-06	1.82262e-06	1.94878e-06	1.96992e-06	1.94384e-06
adenosine deaminase tRNA specific 1 [Source:HGNC Symbol;Acc:HGNC:228]	ADAT1	37.4821	35.8083	36.1061	35.8966	34.0206	32.6565
adenosine deaminase tRNA specific 2 [Source:HGNC Symbol;Acc:HGNC:21172]	ADAT2	12.0472	10.0263	10.6259	9.74391	9.59353	9.68033
adenosine deaminase tRNA specific 3 [Source:HGNC Symbol;Acc:HGNC:25151]	ADAT3	3.10362	3.70174	3.73637	3.87808	4.43233	4.68466
aarF domain containing kinase 1 [Source:HGNC Symbol;Acc:HGNC:19038]	ADCK1	4.05858	4.68763	4.35607	4.07295	4.29443	4.08207
aarF domain containing kinase 2 [Source:HGNC Symbol;Acc:HGNC:19039]	ADCK2	18.236	21.3548	20.3587	14.8887	11.9968	12.8294
aarF domain containing kinase 5 [Source:HGNC Symbol;Acc:HGNC:21738]	ADCK5	11.7533	10.9192	10.5712	9.97776	11.8589	11.4492
adenylate cyclase 1 [Source:HGNC Symbol;Acc:HGNC:232]	ADCY1	0.75295	0.930087	0.820181	0.526173	0.413686	0.447085
adenylate cyclase 2 [Source:HGNC Symbol;Acc:HGNC:233]	ADCY2	1.83646e-06	1.86017e-06	1.82262e-06	1.94878e-06	1.96992e-06	1.94384e-06
adenylate cyclase 3 [Source:HGNC Symbol;Acc:HGNC:234]	ADCY3	42.4773	41.7608	44.9458	45.7964	43.3974	49.2375
adenylate cyclase 4 [Source:HGNC Symbol;Acc:HGNC:235]	ADCY4	357.448	292.047	295.702	130.49	158.973	159.142
adenylate cyclase 5 [Source:HGNC Symbol;Acc:HGNC:236]	ADCY5	1.83646e-06	1.86017e-06	0.0546805	0.0194898	0.0394004	0.116632
adenylate cyclase 6 [Source:HGNC Symbol;Acc:HGNC:237]	ADCY6	95.9917	89.0836	84.2051	89.2737	90.912	89.4361
adenylate cyclase 7 [Source:HGNC Symbol;Acc:HGNC:238]	ADCY7	27.9142	20.8339	20.6321	13.6804	11.4059	9.68033
adenylate cyclase 8 [Source:HGNC Symbol;Acc:HGNC:239]	ADCY8	1.83646e-06	1.86017e-06	1.82262e-06	0.0194898	1.96992e-06	0.0777556
adenylate cyclase 9 [Source:HGNC Symbol;Acc:HGNC:240]	ADCY9	53.092	47.8064	46.8596	52.3248	58.6052	54.6414
adenylate cyclase 10 [Source:HGNC Symbol;Acc:HGNC:21285]	ADCY10	0.0550956	0.0186036	0.109359	0.0779532	0.0590997	0.0194404
adenylate cyclase activating polypeptide 1 [Source:HGNC Symbol;Acc:HGNC:241]	ADCYAP1	1.83646e-06	0.0186036	1.82262e-06	0.0194898	1.96992e-06	1.94384e-06
ADCYAP receptor type I [Source:HGNC Symbol;Acc:HGNC:242]	ADCYAP1R1	0.0183664	0.0372053	0.0546805	0.0194898	0.0394004	1.94384e-06
adducin 1 [Source:HGNC Symbol;Acc:HGNC:243]	ADD1	439.575	383.381	379.324	360.856	381.988	383.559
adducin 2 [Source:HGNC Symbol;Acc:HGNC:244]	ADD2	7.82332	4.25979	3.04378	4.4822	3.56556	2.39093
adducin 3 [Source:HGNC Symbol;Acc:HGNC:245]	ADD3	67.8021	56.0842	53.2205	94.6328	76.6103	78.259
androglobin [Source:HGNC Symbol;Acc:HGNC:21212]	ADGB	1.83646e-06	1.86017e-06	1.82262e-06	1.94878e-06	1.96992e-06	1.94384e-06
adhesion G protein-coupled receptor A1 [Source:HGNC Symbol;Acc:HGNC:13838]	ADGRA1	1.83646e-06	1.86017e-06	1.82262e-06	1.94878e-06	1.96992e-06	1.94384e-06
adhesion G protein-coupled receptor A2 [Source:HGNC Symbol;Acc:HGNC:17849]	ADGRA2	148.331	122.269	114.752	106.579	115.438	116.728
adhesion G protein-coupled receptor A3 [Source:HGNC Symbol;Acc:HGNC:13839]	ADGRA3	18.1626	18.7319	17.3696	34.0257	37.8619	34.6781
adhesion G protein-coupled receptor B1 [Source:HGNC Symbol;Acc:HGNC:943]	ADGRB1	0.146919	0.0372053	0.0911329	0.0389776	0.0590997	0.0583172
adhesion G protein-coupled receptor B2 [Source:HGNC Symbol;Acc:HGNC:944]	ADGRB2	3.98512	2.43683	2.2965	2.45547	2.12752	2.21598
adhesion G protein-coupled receptor B3 [Source:HGNC Symbol;Acc:HGNC:945]	ADGRB3	0.0183664	1.86017e-06	1.82262e-06	1.94878e-06	1.96992e-06	1.94384e-06
adhesion G protein-coupled receptor D1 [Source:HGNC Symbol;Acc:HGNC:19893]	ADGRD1	1.83646e-06	1.86017e-06	0.018228	1.94878e-06	0.0197012	1.94384e-06
adhesion G protein-coupled receptor D2 [Source:HGNC Symbol;Acc:HGNC:18651]	ADGRD2	1.83646e-06	1.86017e-06	1.82262e-06	1.94878e-06	1.96992e-06	1.94384e-06
adhesion G protein-coupled receptor E1 [Source:HGNC Symbol;Acc:HGNC:3336]	ADGRE1	1.83646e-06	1.86017e-06	1.82262e-06	1.94878e-06	1.96992e-06	1.94384e-06
adhesion G protein-coupled receptor E2 [Source:HGNC Symbol;Acc:HGNC:3337]	ADGRE2	1.83646e-06	1.86017e-06	1.82262e-06	0.0194898	1.96992e-06	0.0194404
adhesion G protein-coupled receptor E3 [Source:HGNC Symbol;Acc:HGNC:23647]	ADGRE3	1.83646e-06	1.86017e-06	1.82262e-06	1.94878e-06	1.96992e-06	1.94384e-06
adhesion G protein-coupled receptor E5 [Source:HGNC Symbol;Acc:HGNC:1711]	ADGRE5	14.9671	10.1565	10.5712	9.58801	10.4603	11.2743
adhesion G protein-coupled receptor F1 [Source:HGNC Symbol;Acc:HGNC:18990]	ADGRF1	1.83646e-06	0.0372053	1.82262e-06	1.94878e-06	1.96992e-06	1.94384e-06
adhesion G protein-coupled receptor F3 [Source:HGNC Symbol;Acc:HGNC:18989]	ADGRF3	1.01005	0.725468	1.07535	0.682075	0.630377	0.563716
adhesion G protein-coupled receptor F4 [Source:HGNC Symbol;Acc:HGNC:19011]	ADGRF4	1.83646e-06	1.86017e-06	1.82262e-06	1.94878e-06	0.0197012	1.94384e-06
adhesion G protein-coupled receptor F5 [Source:HGNC Symbol;Acc:HGNC:19030]	ADGRF5	111.859	72.8071	98.6402	49.1288	43.9293	55.6716
adhesion G protein-coupled receptor G1 [Source:HGNC Symbol;Acc:HGNC:4512]	ADGRG1	212.203	187.933	199.067	127.041	130.626	154.263
adhesion G protein-coupled receptor G2 [Source:HGNC Symbol;Acc:HGNC:4516]	ADGRG2	0.110189	0.0930104	1.82262e-06	0.0584654	1.96992e-06	1.94384e-06
adhesion G protein-coupled receptor G3 [Source:HGNC Symbol;Acc:HGNC:13728]	ADGRG3	1.83646e-06	1.86017e-06	1.82262e-06	0.0194898	1.96992e-06	1.94384e-06
adhesion G protein-coupled receptor G4 [Source:HGNC Symbol;Acc:HGNC:18992]	ADGRG4	1.83646e-06	0.0186036	1.82262e-06	1.94878e-06	0.0590997	0.0194404
adhesion G protein-coupled receptor G5 [Source:HGNC Symbol;Acc:HGNC:19010]	ADGRG5	1.83646e-06	0.055807	1.82262e-06	1.94878e-06	0.0197012	1.94384e-06
adhesion G protein-coupled receptor G6 [Source:HGNC Symbol;Acc:HGNC:13841]	ADGRG6	72.687	55.2471	71.3921	21.9823	26.9486	32.8509
adhesion G protein-coupled receptor G7 [Source:HGNC Symbol;Acc:HGNC:19241]	ADGRG7	1.83646e-06	1.86017e-06	1.82262e-06	1.94878e-06	1.96992e-06	1.94384e-06
adhesion G protein-coupled receptor L1 [Source:HGNC Symbol;Acc:HGNC:20973]	ADGRL1	10.4311	7.21746	5.39496	7.42486	9.16014	8.47515
adhesion G protein-coupled receptor L2 [Source:HGNC Symbol;Acc:HGNC:18582]	ADGRL2	107.249	101.063	94.6123	98.5304	111.99	100.263
adhesion G protein-coupled receptor L3 [Source:HGNC Symbol;Acc:HGNC:20974]	ADGRL3	1.83646e-06	1.86017e-06	1.82262e-06	1.94878e-06	1.96992e-06	1.94384e-06
adhesion G protein-coupled receptor L4 [Source:HGNC Symbol;Acc:HGNC:20822]	ADGRL4	329.571	345.936	365.144	420.313	361.954	349.172
adhesion G protein-coupled receptor V1 [Source:HGNC Symbol;Acc:HGNC:17416]	ADGRV1	0.0918248	0.055807	0.0729067	0.0779532	0.0197012	0.0388788
alcohol dehydrogenase 1A (class I), alpha polypeptide [Source:HGNC Symbol;Acc:HGNC:249]	ADH1A	1.83646e-06	1.86017e-06	1.82262e-06	1.94878e-06	1.96992e-06	1.94384e-06
alcohol dehydrogenase 1B (class I), beta polypeptide [Source:HGNC Symbol;Acc:HGNC:250]	ADH1B	1.83646e-06	1.86017e-06	1.82262e-06	1.94878e-06	1.96992e-06	1.94384e-06
alcohol dehydrogenase 1C (class I), gamma polypeptide [Source:HGNC Symbol;Acc:HGNC:251]	ADH1C	1.83646e-06	1.86017e-06	1.82262e-06	1.94878e-06	1.96992e-06	1.94384e-06
alcohol dehydrogenase 4 (class II), pi polypeptide [Source:HGNC Symbol;Acc:HGNC:252]	ADH4	1.83646e-06	1.86017e-06	1.82262e-06	1.94878e-06	1.96992e-06	1.94384e-06
alcohol dehydrogenase 5 (class III), chi polypeptide [Source:HGNC Symbol;Acc:HGNC:253]	ADH5	68.1694	64.8084	66.6715	66.1806	66.9774	66.596
alcohol dehydrogenase 6 (class V) [Source:HGNC Symbol;Acc:HGNC:255]	ADH6	1.83646e-06	1.86017e-06	1.82262e-06	1.94878e-06	1.96992e-06	1.94384e-06
alcohol dehydrogenase 7 (class IV), mu or sigma polypeptide [Source:HGNC Symbol;Acc:HGNC:256]	ADH7	1.83646e-06	1.86017e-06	1.82262e-06	1.94878e-06	1.96992e-06	1.94384e-06
alcohol dehydrogenase iron containing 1 [Source:HGNC Symbol;Acc:HGNC:16354]	ADHFE1	0.918231	1.0231	1.1118	0.915929	0.787971	1.03024
acireductone dioxygenase 1 [Source:HGNC Symbol;Acc:HGNC:30576]	ADI1	97.2956	81.2151	80.2318	76.1779	76.3936	74.4297
adipogenin [Source:HGNC Symbol;Acc:HGNC:28606]	ADIG	1.83646e-06	1.86017e-06	1.82262e-06	1.94878e-06	1.96992e-06	1.94384e-06
adiponectin, C1Q and collagen domain containing [Source:HGNC Symbol;Acc:HGNC:13633]	ADIPOQ	1.83646e-06	1.86017e-06	1.82262e-06	1.94878e-06	1.96992e-06	1.94384e-06
adiponectin receptor 1 [Source:HGNC Symbol;Acc:HGNC:24040]	ADIPOR1	125.338	133.3	132.906	128.444	125.425	126.816
adiponectin receptor 2 [Source:HGNC Symbol;Acc:HGNC:24041]	ADIPOR2	94.8898	110.513	107.881	123.027	117.703	122.268
adipogenesis regulatory factor [Source:HGNC Symbol;Acc:HGNC:24043]	ADIRF	130.976	57.7211	62.3883	6.89869	6.24466	7.3866
adenosine kinase [Source:HGNC Symbol;Acc:HGNC:257]	ADK	19.6501	29.1303	29.089	26.7373	21.9252	22.8401
adrenomedullin [Source:HGNC Symbol;Acc:HGNC:259]	ADM	16.9322	20.2759	17.5701	44.2763	43.0822	43.1533
adrenomedullin 2 [Source:HGNC Symbol;Acc:HGNC:28898]	ADM2	2.9567	35.213	29.5811	19.215	1.41835	3.20734
adrenomedullin 5 (putative) [Source:HGNC Symbol;Acc:HGNC:27293]	ADM5	0.918231	0.762672	0.674372	0.857466	0.768272	0.7581
activity dependent neuroprotector homeobox [Source:HGNC Symbol;Acc:HGNC:15766]	ADNP	93.99	91.8552	91.1493	104.903	103.027	102.499
ADNP homeobox 2 [Source:HGNC Symbol;Acc:HGNC:23803]	ADNP2	28.8875	36.7198	35.1401	36.4812	31.5779	31.3736
2-aminoethanethiol dioxygenase [Source:HGNC Symbol;Acc:HGNC:23506]	ADO	22.0008	22.3407	24.6236	27.3804	23.5209	23.365
adenosine A1 receptor [Source:HGNC Symbol;Acc:HGNC:262]	ADORA1	1.83646e-06	1.86017e-06	1.82262e-06	1.94878e-06	1.96992e-06	1.94384e-06
adenosine A2a receptor [Source:HGNC Symbol;Acc:HGNC:263]	ADORA2A	0.881502	0.930087	0.965991	1.61749	1.16226	1.82721
adenosine A2b receptor [Source:HGNC Symbol;Acc:HGNC:264]	ADORA2B	2.44249	2.04619	2.46054	1.57851	1.12286	1.0108
adenosine A3 receptor [Source:HGNC Symbol;Acc:HGNC:268]	ADORA3	0.0734602	0.055807	0.0546805	0.0389776	1.96992e-06	1.94384e-06
ADP dependent glucokinase [Source:HGNC Symbol;Acc:HGNC:25250]	ADPGK	53.7348	52.494	54.2959	57.606	58.4476	57.0906
ADP-ribosylarginine hydrolase [Source:HGNC Symbol;Acc:HGNC:269]	ADPRH	16.3261	15.8673	15.0366	9.86083	9.21924	9.36931
ADP-ribosylhydrolase like 1 [Source:HGNC Symbol;Acc:HGNC:21303]	ADPRHL1	0.367294	0.390638	0.273395	0.214368	0.393987	0.116632
ADP-ribose/CDP-alcohol diphosphatase, manganese dependent [Source:HGNC Symbol;Acc:HGNC:30925]	ADPRM	4.77479	5.63632	5.74126	4.94991	4.78692	4.72353
ADP-ribosylserine hydrolase [Source:HGNC Symbol;Acc:HGNC:21304]	ADPRS	30.1547	33.1668	31.1668	29.2317	25.412	28.73
adrenoceptor alpha 1A [Source:HGNC Symbol;Acc:HGNC:277]	ADRA1A	1.83646e-06	1.86017e-06	1.82262e-06	1.94878e-06	1.96992e-06	1.94384e-06
adrenoceptor alpha 1B [Source:HGNC Symbol;Acc:HGNC:278]	ADRA1B	0.238741	0.223222	0.364526	0.448222	0.768272	0.933045
adrenoceptor alpha 1D [Source:HGNC Symbol;Acc:HGNC:280]	ADRA1D	1.83646e-06	0.0186036	0.0546805	0.0194898	0.0590997	1.94384e-06
adrenoceptor alpha 2A [Source:HGNC Symbol;Acc:HGNC:281]	ADRA2A	0.348929	0.204621	0.164038	2.47495	1.63504	2.39093
adrenoceptor alpha 2B [Source:HGNC Symbol;Acc:HGNC:282]	ADRA2B	1.83646e-06	1.86017e-06	1.82262e-06	1.94878e-06	0.0197012	1.94384e-06
adrenoceptor alpha 2C [Source:HGNC Symbol;Acc:HGNC:283]	ADRA2C	0.0183664	0.0372053	0.0364542	0.0389776	0.118197	1.94384e-06
adrenoceptor beta 1 [Source:HGNC Symbol;Acc:HGNC:285]	ADRB1	0.367294	0.241824	0.255169	0.155904	0.216694	0.330455
adrenoceptor beta 2 [Source:HGNC Symbol;Acc:HGNC:286]	ADRB2	17.6116	16.8718	16.9686	4.93042	4.55052	5.19006
adrenoceptor beta 3 [Source:HGNC Symbol;Acc:HGNC:288]	ADRB3	1.83646e-06	1.86017e-06	1.82262e-06	1.94878e-06	1.96992e-06	1.94384e-06
ADRM1 26S proteasome ubiquitin receptor [Source:HGNC Symbol;Acc:HGNC:15759]	ADRM1	94.8347	105.081	102.45	106.481	103.382	103.821
adenylosuccinate lyase [Source:HGNC Symbol;Acc:HGNC:291]	ADSL	12.1574	11.8679	12.9771	13.0373	11.3468	11.7991
adenylosuccinate synthase 1 [Source:HGNC Symbol;Acc:HGNC:20093]	ADSS1	2.66287	3.36691	2.93442	1.598	1.85173	1.94384
adenylosuccinate synthase 2 [Source:HGNC Symbol;Acc:HGNC:292]	ADSS2	88.2602	94.2363	99.0595	112.503	102.731	101.274
androgen dependent TFPI regulating protein [Source:HGNC Symbol;Acc:HGNC:21214]	ADTRP	2.90161	3.49712	3.26249	1.87083	1.12286	1.71058
AE binding protein 1 [Source:HGNC Symbol;Acc:HGNC:303]	AEBP1	22.5517	24.6473	30.9481	22.9956	28.9382	34.2505
AE binding protein 2 [Source:HGNC Symbol;Acc:HGNC:24051]	AEBP2	25.7104	27.6235	30.0186	32.6616	27.4016	27.2526
apoptosis enhancing nuclease [Source:HGNC Symbol;Acc:HGNC:25722]	AEN	39.337	49.4805	45.2557	41.587	34.8085	33.2591
actin filament associated protein 1 [Source:HGNC Symbol;Acc:HGNC:24017]	AFAP1	155.934	177.256	172.529	170.343	187.064	177.9
actin filament associated protein 1 like 1 [Source:HGNC Symbol;Acc:HGNC:26714]	AFAP1L1	212.827	180.585	190.828	164.984	160.076	164.682
actin filament associated protein 1 like 2 [Source:HGNC Symbol;Acc:HGNC:25901]	AFAP1L2	1.59772	0.52085	0.783729	0.662588	0.886467	1.06911
afadin, adherens junction formation factor [Source:HGNC Symbol;Acc:HGNC:7137]	AFDN	304.944	268.832	264.007	253.614	236.351	236.002
ALF transcription elongation factor 1 [Source:HGNC Symbol;Acc:HGNC:7135]	AFF1	199.072	188.938	177.76	198.152	209.048	202.529
ALF transcription elongation factor 2 [Source:HGNC Symbol;Acc:HGNC:3776]	AFF2	0.0183664	1.86017e-06	1.82262e-06	1.94878e-06	1.96992e-06	1.94384e-06
ALF transcription elongation factor 3 [Source:HGNC Symbol;Acc:HGNC:6473]	AFF3	0.0183664	0.111612	0.109359	0.116929	0.0590997	0.0583172
ALF transcription elongation factor 4 [Source:HGNC Symbol;Acc:HGNC:17869]	AFF4	138.34	179.32	167.535	193.553	171.856	171.68
AFG1 like ATPase [Source:HGNC Symbol;Acc:HGNC:16411]	AFG1L	3.89329	3.68314	3.95509	2.86471	2.89579	2.46868
AFG3 like matrix AAA peptidase subunit 2 [Source:HGNC Symbol;Acc:HGNC:315]	AFG3L2	49.4191	55.4703	53.1112	52.9679	51.0998	50.7342
afamin [Source:HGNC Symbol;Acc:HGNC:316]	AFM	1.83646e-06	1.86017e-06	1.82262e-06	1.94878e-06	1.96992e-06	1.94384e-06
arylformamidase [Source:HGNC Symbol;Acc:HGNC:20910]	AFMID	23.121	18.7133	18.1898	22.372	21.157	22.9179
alpha fetoprotein [Source:HGNC Symbol;Acc:HGNC:317]	AFP	1.83646e-06	1.86017e-06	1.82262e-06	1.94878e-06	1.96992e-06	1.94384e-06
aftiphilin [Source:HGNC Symbol;Acc:HGNC:25951]	AFTPH	37.8678	43.9744	46.6409	37.3386	30.1398	30.3045
aspartylglucosaminidase [Source:HGNC Symbol;Acc:HGNC:318]	AGA	9.20066	9.00323	9.58699	10.5429	11.5438	10.5745
ArfGAP with GTPase domain, ankyrin repeat and PH domain 1 [Source:HGNC Symbol;Acc:HGNC:16922]	AGAP1	26.3348	20.9269	23.2566	28.1794	30.4353	31.2375
ArfGAP with GTPase domain, ankyrin repeat and PH domain 2 [Source:HGNC Symbol;Acc:HGNC:16921]	AGAP2	0.3122	0.372036	0.3463	0.409246	0.334889	0.369332
ArfGAP with GTPase domain, ankyrin repeat and PH domain 3 [Source:HGNC Symbol;Acc:HGNC:16923]	AGAP3	120.325	102.068	104.564	114.471	119.102	121.879
ArfGAP with GTPase domain, ankyrin repeat and PH domain 4 [Source:HGNC Symbol;Acc:HGNC:23459]	AGAP4	0.734585	0.911486	0.820181	0.974393	0.748573	0.583154
ArfGAP with GTPase domain, ankyrin repeat and PH domain 5 [Source:HGNC Symbol;Acc:HGNC:23467]	AGAP5	0.3122	0.651062	0.492109	0.331295	0.334889	0.174948
ArfGAP with GTPase domain, ankyrin repeat and PH domain 6 [Source:HGNC Symbol;Acc:HGNC:23466]	AGAP6	0.440752	0.651062	0.400978	0.545661	0.669776	0.505401
ArfGAP with GTPase domain, ankyrin repeat and PH domain 9 [Source:HGNC Symbol;Acc:HGNC:23463]	AGAP9	1.32225	1.61835	1.40342	1.20825	1.02436	1.10799
AGBL carboxypeptidase 1 [Source:HGNC Symbol;Acc:HGNC:26504]	AGBL1	1.83646e-06	1.86017e-06	1.82262e-06	1.94878e-06	1.96992e-06	1.94384e-06
AGBL carboxypeptidase 2 [Source:HGNC Symbol;Acc:HGNC:26296]	AGBL2	0.0550956	0.0186036	0.018228	1.94878e-06	0.0394004	0.0583172
AGBL carboxypeptidase 3 [Source:HGNC Symbol;Acc:HGNC:27981]	AGBL3	2.51595	2.28801	3.00733	3.50781	2.62	2.29373
AGBL carboxypeptidase 4 [Source:HGNC Symbol;Acc:HGNC:25892]	AGBL4	1.83646e-06	1.86017e-06	1.82262e-06	1.94878e-06	1.96992e-06	1.94384e-06
AGBL carboxypeptidase 5 [Source:HGNC Symbol;Acc:HGNC:26147]	AGBL5	26.6103	23.5126	23.6029	27.3999	28.229	28.7688
advanced glycosylation end-product specific receptor [Source:HGNC Symbol;Acc:HGNC:320]	AGER	5.76648	5.20848	5.13979	7.26896	6.32346	7.23109
ArfGAP with FG repeats 1 [Source:HGNC Symbol;Acc:HGNC:5175]	AGFG1	88.5908	105.007	107.917	98.7447	86.1841	88.5419
ArfGAP with FG repeats 2 [Source:HGNC Symbol;Acc:HGNC:5177]	AGFG2	45.3605	36.571	35.0126	72.2998	60.3191	66.2655
angiogenic factor with G-patch and FHA domains 1 [Source:HGNC Symbol;Acc:HGNC:24684]	AGGF1	14.1591	14.7512	16.3489	16.6036	14.7744	13.9568
acylglycerol kinase [Source:HGNC Symbol;Acc:HGNC:21869]	AGK	22.7721	23.6056	23.7123	23.0541	22.3192	23.0734
amylo-alpha-1, 6-glucosidase, 4-alpha-glucanotransferase [Source:HGNC Symbol;Acc:HGNC:321]	AGL	26.2246	27.4561	26.5556	31.8626	33.5675	31.568
agmatinase [Source:HGNC Symbol;Acc:HGNC:18407]	AGMAT	0.0550956	0.0930104	0.0729067	0.155904	0.216694	0.349893
alkylglycerol monooxygenase [Source:HGNC Symbol;Acc:HGNC:33784]	AGMO	0.036731	1.86017e-06	0.018228	1.94878e-06	0.0197012	1.94384e-06
argonaute RISC component 1 [Source:HGNC Symbol;Acc:HGNC:3262]	AGO1	53.1655	50.9129	47.8256	60.1199	57.1869	57.8876
argonaute RISC catalytic component 2 [Source:HGNC Symbol;Acc:HGNC:3263]	AGO2	105.762	121.079	111.198	125.404	115.694	114.492
argonaute RISC catalytic component 3 [Source:HGNC Symbol;Acc:HGNC:18421]	AGO3	25.2329	28.442	27.3758	30.44	25.2741	25.6393
argonaute RISC component 4 [Source:HGNC Symbol;Acc:HGNC:18424]	AGO4	42.1284	41.8166	40.2982	47.2969	45.2097	44.825
1-acylglycerol-3-phosphate O-acyltransferase 1 [Source:HGNC Symbol;Acc:HGNC:324]	AGPAT1	65.1025	57.9071	57.7042	63.8616	64.6726	61.3476
1-acylglycerol-3-phosphate O-acyltransferase 2 [Source:HGNC Symbol;Acc:HGNC:325]	AGPAT2	63.7619	51.7872	52.7102	53.533	56.5368	54.2137
1-acylglycerol-3-phosphate O-acyltransferase 3 [Source:HGNC Symbol;Acc:HGNC:326]	AGPAT3	141.187	130.454	126.636	143.372	143.016	143.65
1-acylglycerol-3-phosphate O-acyltransferase 4 [Source:HGNC Symbol;Acc:HGNC:20885]	AGPAT4	22.5701	25.5029	25.1704	22.4305	21.1964	20.2548
1-acylglycerol-3-phosphate O-acyltransferase 5 [Source:HGNC Symbol;Acc:HGNC:20886]	AGPAT5	47.4357	46.2438	51.1245	88.9619	81.5154	89.164
alkylglycerone phosphate synthase [Source:HGNC Symbol;Acc:HGNC:327]	AGPS	74.9459	98.9239	99.752	127.197	114.393	116.98
anterior gradient 2, protein disulphide isomerase family member [Source:HGNC Symbol;Acc:HGNC:328]	AGR2	1.83646e-06	1.86017e-06	1.82262e-06	1.94878e-06	1.96992e-06	1.94384e-06
anterior gradient 3, protein disulphide isomerase family member [Source:HGNC Symbol;Acc:HGNC:24167]	AGR3	1.83646e-06	1.86017e-06	1.82262e-06	1.94878e-06	1.96992e-06	1.94384e-06
agrin [Source:HGNC Symbol;Acc:HGNC:329]	AGRN	428.115	312.323	295.793	249.541	317.473	292.082
agouti related neuropeptide [Source:HGNC Symbol;Acc:HGNC:330]	AGRP	0.0183664	1.86017e-06	1.82262e-06	1.94878e-06	1.96992e-06	1.94384e-06
angiotensinogen [Source:HGNC Symbol;Acc:HGNC:333]	AGT	0.036731	0.0372053	0.018228	0.0584654	0.0394004	0.0583172
ATP/GTP binding carboxypeptidase 1 [Source:HGNC Symbol;Acc:HGNC:17258]	AGTPBP1	27.8591	25.7076	25.1157	25.3536	27.0273	25.3282
angiotensin II receptor type 1 [Source:HGNC Symbol;Acc:HGNC:336]	AGTR1	1.83646e-06	1.86017e-06	1.82262e-06	1.94878e-06	1.96992e-06	1.94384e-06
angiotensin II receptor type 2 [Source:HGNC Symbol;Acc:HGNC:338]	AGTR2	1.83646e-06	1.86017e-06	1.82262e-06	1.94878e-06	1.96992e-06	1.94384e-06
angiotensin II receptor associated protein [Source:HGNC Symbol;Acc:HGNC:13539]	AGTRAP	24.9758	27.1213	26.2822	25.9967	26.2394	26.4557
alanine--glyoxylate aminotransferase [Source:HGNC Symbol;Acc:HGNC:341]	AGXT	0.0183664	1.86017e-06	1.82262e-06	1.94878e-06	1.96992e-06	1.94384e-06
alanine--glyoxylate aminotransferase 2 [Source:HGNC Symbol;Acc:HGNC:14412]	AGXT2	1.83646e-06	1.86017e-06	1.82262e-06	1.94878e-06	1.96992e-06	1.94384e-06
AT-hook containing transcription factor 1 [Source:HGNC Symbol;Acc:HGNC:24618]	AHCTF1	41.6693	40.3657	39.3139	38.1376	33.1735	33.4146
adenosylhomocysteinase [Source:HGNC Symbol;Acc:HGNC:343]	AHCY	69.2896	66.5011	64.0469	67.1745	66.7804	70.231
adenosylhomocysteinase like 1 [Source:HGNC Symbol;Acc:HGNC:344]	AHCYL1	133.474	142.526	134.838	133.608	131.591	131.501
adenosylhomocysteinase like 2 [Source:HGNC Symbol;Acc:HGNC:22204]	AHCYL2	36.1599	32.0693	31.3855	25.4511	26.9289	26.4557
AT-hook DNA binding motif containing 1 [Source:HGNC Symbol;Acc:HGNC:25230]	AHDC1	92.8697	75.4113	76.1309	96.2503	105.805	105.531
Abelson helper integration site 1 [Source:HGNC Symbol;Acc:HGNC:21575]	AHI1	17.1893	19.5318	19.5567	15.8241	14.3016	16.4838
AHNAK nucleoprotein [Source:HGNC Symbol;Acc:HGNC:347]	AHNAK	1686.75	1697.96	1459.19	1113.34	1121.56	1103.6
AHNAK nucleoprotein 2 [Source:HGNC Symbol;Acc:HGNC:20125]	AHNAK2	725.64	569.194	531.731	265.502	285.068	275.831
aryl hydrocarbon receptor [Source:HGNC Symbol;Acc:HGNC:348]	AHR	42.863	47.8622	50.2497	53.8253	43.7717	41.4427
aryl hydrocarbon receptor repressor [Source:HGNC Symbol;Acc:HGNC:346]	AHRR	2.3874	2.38102	1.93198	1.81237	1.67444	1.94384
activator of HSP90 ATPase activity 1 [Source:HGNC Symbol;Acc:HGNC:1189]	AHSA1	72.0443	77.997	76.2038	77.8928	71.4491	72.583
alpha 2-HS glycoprotein [Source:HGNC Symbol;Acc:HGNC:349]	AHSG	1.83646e-06	1.86017e-06	1.82262e-06	1.94878e-06	1.96992e-06	1.94384e-06
alpha hemoglobin stabilizing protein [Source:HGNC Symbol;Acc:HGNC:18075]	AHSP	1.83646e-06	1.86017e-06	1.82262e-06	1.94878e-06	1.96992e-06	1.94384e-06
activation induced cytidine deaminase [Source:HGNC Symbol;Acc:HGNC:13203]	AICDA	0.036731	1.86017e-06	1.82262e-06	1.94878e-06	1.96992e-06	1.94384e-06
axin interactor, dorsalization associated [Source:HGNC Symbol;Acc:HGNC:25761]	AIDA	32.2115	30.9346	33.682	29.2707	26.1803	23.5788
allograft inflammatory factor 1 [Source:HGNC Symbol;Acc:HGNC:352]	AIF1	1.83646e-06	1.86017e-06	1.82262e-06	1.94878e-06	1.96992e-06	1.94384e-06
allograft inflammatory factor 1 like [Source:HGNC Symbol;Acc:HGNC:28904]	AIF1L	341.049	335.724	343.382	164.614	224.374	244.36
apoptosis inducing factor mitochondria associated 1 [Source:HGNC Symbol;Acc:HGNC:8768]	AIFM1	21.7253	24.2008	25.061	23.8726	21.6298	22.9568
apoptosis inducing factor mitochondria associated 2 [Source:HGNC Symbol;Acc:HGNC:21411]	AIFM2	17.226	27.1213	25.5167	22.4694	16.0352	17.5918
apoptosis inducing factor mitochondria associated 3 [Source:HGNC Symbol;Acc:HGNC:26398]	AIFM3	0.0550956	0.0744087	0.0729067	0.0389776	0.0197012	0.0194404
androgen induced 1 [Source:HGNC Symbol;Acc:HGNC:21607]	AIG1	14.306	14.2675	13.05	13.8558	13.8683	13.743
absent in melanoma 2 [Source:HGNC Symbol;Acc:HGNC:357]	AIM2	0.0183664	1.86017e-06	1.82262e-06	0.0194898	1.96992e-06	1.94384e-06
aminoacyl tRNA synthetase complex interacting multifunctional protein 1 [Source:HGNC Symbol;Acc:HGNC:10648]	AIMP1	39.6124	42.8769	46.5862	42.425	38.2165	36.622
aminoacyl tRNA synthetase complex interacting multifunctional protein 2 [Source:HGNC Symbol;Acc:HGNC:20609]	AIMP2	20.6051	21.9128	21.7074	18.9422	18.8128	18.1944
aryl hydrocarbon receptor interacting protein [Source:HGNC Symbol;Acc:HGNC:358]	AIP	35.6824	33.5761	34.5387	32.1744	32.2082	31.9179
aryl hydrocarbon receptor interacting protein like 1 [Source:HGNC Symbol;Acc:HGNC:359]	AIPL1	1.83646e-06	1.86017e-06	1.82262e-06	1.94878e-06	1.96992e-06	1.94384e-06
autoimmune regulator [Source:HGNC Symbol;Acc:HGNC:360]	AIRE	1.83646e-06	0.0186036	0.018228	0.0389776	1.96992e-06	0.0194404
adherens junctions associated protein 1 [Source:HGNC Symbol;Acc:HGNC:30801]	AJAP1	1.83646e-06	1.86017e-06	1.82262e-06	1.94878e-06	1.96992e-06	1.94384e-06
apical junction component 1 homolog [Source:HGNC Symbol;Acc:HGNC:37284]	AJM1	7.43766	6.38039	6.96241	5.69044	4.96421	5.40388
ajuba LIM protein [Source:HGNC Symbol;Acc:HGNC:20250]	AJUBA	26.3348	37.5382	38.4573	69.8638	83.2884	83.0798
adenylate kinase 1 [Source:HGNC Symbol;Acc:HGNC:361]	AK1	13.3694	12.7794	12.7037	12.1409	12.7651	11.2354
adenylate kinase 2 [Source:HGNC Symbol;Acc:HGNC:362]	AK2	66.7553	64.9944	67.765	64.6606	60.063	62.4362
adenylate kinase 3 [Source:HGNC Symbol;Acc:HGNC:17376]	AK3	73.8991	69.4402	75.3289	77.3666	72.966	69.5895
adenylate kinase 4 [Source:HGNC Symbol;Acc:HGNC:363]	AK4	7.74986	7.99874	7.69146	6.17764	5.49609	4.52915
adenylate kinase 4 pseudogene 3 [Source:HGNC Symbol;Acc:HGNC:21596]	AK4P3	0.036731	0.0372053	0.018228	0.0389776	0.0590997	0.0583172
adenylate kinase 5 [Source:HGNC Symbol;Acc:HGNC:365]	AK5	0.3122	0.334833	0.236943	0.857466	1.35925	1.30238
adenylate kinase 6 [Source:HGNC Symbol;Acc:HGNC:49151]	AK6	11.0371	14.4535	15.1278	12.9984	12.2135	11.663
adenylate kinase 7 [Source:HGNC Symbol;Acc:HGNC:20091]	AK7	0.146919	0.130214	0.182264	0.0779532	0.0590997	0.116632
adenylate kinase 8 [Source:HGNC Symbol;Acc:HGNC:26526]	AK8	0.110189	0.111612	0.255169	0.0389776	0.0394004	0.116632
adenylate kinase 9 [Source:HGNC Symbol;Acc:HGNC:33814]	AK9	7.14383	7.81272	7.27226	5.30069	4.94451	4.41252
A-kinase anchor inhibitor 1 [Source:HGNC Symbol;Acc:HGNC:28285]	AKAIN1	1.83646e-06	1.86017e-06	1.82262e-06	1.94878e-06	1.96992e-06	1.94384e-06
A-kinase anchoring protein 1 [Source:HGNC Symbol;Acc:HGNC:367]	AKAP1	41.5223	36.4407	38.8401	33.9478	31.4597	31.3153
A-kinase anchoring protein 3 [Source:HGNC Symbol;Acc:HGNC:373]	AKAP3	0.606033	0.613858	0.546788	0.565148	0.512182	0.349893
A-kinase anchoring protein 4 [Source:HGNC Symbol;Acc:HGNC:374]	AKAP4	0.036731	1.86017e-06	1.82262e-06	1.94878e-06	1.96992e-06	0.0388788
A-kinase anchoring protein 5 [Source:HGNC Symbol;Acc:HGNC:375]	AKAP5	0.661127	0.595257	0.72905	1.05234	1.08346	0.855292
A-kinase anchoring protein 6 [Source:HGNC Symbol;Acc:HGNC:376]	AKAP6	0.0918248	0.297629	0.145811	0.136417	0.0787989	0.116632
A-kinase anchoring protein 7 [Source:HGNC Symbol;Acc:HGNC:377]	AKAP7	3.15871	3.75755	4.08267	2.86471	2.5806	2.97408
A-kinase anchoring protein 8 [Source:HGNC Symbol;Acc:HGNC:378]	AKAP8	42.0733	44.2163	44.3079	42.4639	41.6836	41.6954
A-kinase anchoring protein 8 like [Source:HGNC Symbol;Acc:HGNC:29857]	AKAP8L	69.8773	67.6916	66.7262	74.346	71.5673	71.0279
A-kinase anchoring protein 9 [Source:HGNC Symbol;Acc:HGNC:379]	AKAP9	71.1261	74.1092	74.0349	85.9218	83.8005	77.4815
A-kinase anchoring protein 10 [Source:HGNC Symbol;Acc:HGNC:368]	AKAP10	29.0711	33.8923	33.4269	34.0257	29.667	30.2267
A-kinase anchoring protein 11 [Source:HGNC Symbol;Acc:HGNC:369]	AKAP11	74.5051	80.8058	76.2949	79.3349	68.5927	68.3649
A-kinase anchoring protein 12 [Source:HGNC Symbol;Acc:HGNC:370]	AKAP12	1199.34	1636.37	1639.1	1585.72	1543.65	1480.84
A-kinase anchoring protein 13 [Source:HGNC Symbol;Acc:HGNC:371]	AKAP13	176.612	149.446	136.15	110.827	102.121	102.168
A-kinase anchoring protein 14 [Source:HGNC Symbol;Acc:HGNC:24061]	AKAP14	1.83646e-06	1.86017e-06	0.018228	1.94878e-06	1.96992e-06	1.94384e-06
A-kinase anchoring protein 17A [Source:HGNC Symbol;Acc:HGNC:18783]	AKAP17A	65.8003	84.6192	79.7214	81.6929	68.8291	68.1899
A-kinase interacting protein 1 [Source:HGNC Symbol;Acc:HGNC:1170]	AKIP1	17.6851	17.8576	16.9322	16.4672	15.129	15.6479
akirin 1 [Source:HGNC Symbol;Acc:HGNC:25744]	AKIRIN1	55.406	58.3536	56.9387	57.489	57.3051	55.4967
akirin 2 [Source:HGNC Symbol;Acc:HGNC:21407]	AKIRIN2	39.7777	47.6018	43.4331	41.626	38.0392	39.9459
AT-hook transcription factor [Source:HGNC Symbol;Acc:HGNC:24108]	AKNA	34.1581	47.7134	44.5631	47.979	40.2061	41.6954
AKNA domain containing 1 [Source:HGNC Symbol;Acc:HGNC:28398]	AKNAD1	0.275471	0.0744087	0.182264	0.0194898	1.96992e-06	0.0194404
aldo-keto reductase family 1 member A1 [Source:HGNC Symbol;Acc:HGNC:380]	AKR1A1	49.5477	57.2561	54.1501	61.8933	61.2449	60.6284
aldo-keto reductase family 1 member B [Source:HGNC Symbol;Acc:HGNC:381]	AKR1B1	319.158	270.952	264.171	188.135	154.58	166.082
aldo-keto reductase family 1 member B10 [Source:HGNC Symbol;Acc:HGNC:382]	AKR1B10	0.587669	1.50674	0.893086	0.409246	0.236393	0.194386
aldo-keto reductase family 1 member B15 [Source:HGNC Symbol;Acc:HGNC:37281]	AKR1B15	0.0183664	0.0930104	1.82262e-06	0.0584654	1.96992e-06	1.94384e-06
aldo-keto reductase family 1 member C1 [Source:HGNC Symbol;Acc:HGNC:384]	AKR1C1	22.0375	34.2085	29.5265	17.9678	12.3711	13.1598
aldo-keto reductase family 1 member C2 [Source:HGNC Symbol;Acc:HGNC:385]	AKR1C2	1.13861	0.930087	0.583241	1.07183	0.748573	0.952484
aldo-keto reductase family 1 member C3 [Source:HGNC Symbol;Acc:HGNC:386]	AKR1C3	96.7079	94.5897	81.5987	75.7881	74.798	71.475
aldo-keto reductase family 1 member C4 [Source:HGNC Symbol;Acc:HGNC:387]	AKR1C4	1.83646e-06	1.86017e-06	1.82262e-06	1.94878e-06	1.96992e-06	1.94384e-06
aldo-keto reductase family 1 member D1 [Source:HGNC Symbol;Acc:HGNC:388]	AKR1D1	1.83646e-06	0.0186036	1.82262e-06	1.94878e-06	0.0197012	1.94384e-06
aldo-keto reductase family 1 member E2 [Source:HGNC Symbol;Acc:HGNC:23437]	AKR1E2	3.12198	3.38551	3.3354	3.37139	3.52616	3.79049
aldo-keto reductase family 7 member A2 [Source:HGNC Symbol;Acc:HGNC:389]	AKR7A2	29.4568	26.7121	26.2457	27.0101	28.4851	28.4967
aldo-keto reductase family 7 member A3 [Source:HGNC Symbol;Acc:HGNC:390]	AKR7A3	0.0734602	0.167417	0.20049	0.116929	0.177295	0.174948
aldo-keto reductase family 7 like (gene/pseudogene) [Source:HGNC Symbol;Acc:HGNC:24056]	AKR7L	0.128554	0.186019	0.145811	0.097441	0.157596	0.155509
AKT serine/threonine kinase 1 [Source:HGNC Symbol;Acc:HGNC:391]	AKT1	195.032	181.255	177.432	206.883	207.571	210.479
AKT1 substrate 1 [Source:HGNC Symbol;Acc:HGNC:28426]	AKT1S1	107.304	119.032	114.315	108.781	97.1172	98.7082
AKT serine/threonine kinase 2 [Source:HGNC Symbol;Acc:HGNC:392]	AKT2	57.7199	54.1496	51.2521	56.8459	54.8821	55.3606
AKT serine/threonine kinase 3 [Source:HGNC Symbol;Acc:HGNC:393]	AKT3	113.53	122.939	119.363	151.303	147.449	148.646
AKT interacting protein [Source:HGNC Symbol;Acc:HGNC:16710]	AKTIP	16.9138	16.6485	16.4947	16.818	15.917	16.4449
aminolevulinate dehydratase [Source:HGNC Symbol;Acc:HGNC:395]	ALAD	45.636	40.5517	44.071	56.1834	58.7037	58.9761
5'-aminolevulinate synthase 1 [Source:HGNC Symbol;Acc:HGNC:396]	ALAS1	68.9774	77.7179	75.2196	65.1478	66.6622	66.6932
5'-aminolevulinate synthase 2 [Source:HGNC Symbol;Acc:HGNC:397]	ALAS2	0.0183664	1.86017e-06	0.018228	0.19488	0.0197012	1.94384e-06
albumin [Source:HGNC Symbol;Acc:HGNC:399]	ALB	1.83646e-06	1.86017e-06	1.82262e-06	1.94878e-06	1.96992e-06	0.0194404
activated leukocyte cell adhesion molecule [Source:HGNC Symbol;Acc:HGNC:400]	ALCAM	173.766	214.124	230.963	231.788	255.085	248.637
aldehyde dehydrogenase 1 family member A1 [Source:HGNC Symbol;Acc:HGNC:402]	ALDH1A1	210.109	273.929	227.5	662.43	800.616	746.24
aldehyde dehydrogenase 1 family member A2 [Source:HGNC Symbol;Acc:HGNC:15472]	ALDH1A2	7.69476	6.00835	5.6319	3.54678	3.13218	3.77105
aldehyde dehydrogenase 1 family member A3 [Source:HGNC Symbol;Acc:HGNC:409]	ALDH1A3	27.051	30.8974	30.4013	32.3887	27.8744	25.4838
aldehyde dehydrogenase 1 family member B1 [Source:HGNC Symbol;Acc:HGNC:407]	ALDH1B1	15.8303	15.7929	14.6174	15.7267	16.4686	16.0561
aldehyde dehydrogenase 1 family member L1 [Source:HGNC Symbol;Acc:HGNC:3978]	ALDH1L1	1.83646e-06	1.86017e-06	1.82262e-06	1.94878e-06	1.96992e-06	1.94384e-06
aldehyde dehydrogenase 1 family member L2 [Source:HGNC Symbol;Acc:HGNC:26777]	ALDH1L2	4.29732	28.0328	27.0841	17.617	4.01865	5.38444
aldehyde dehydrogenase 2 family member [Source:HGNC Symbol;Acc:HGNC:404]	ALDH2	108.975	78.834	77.7348	75.1255	77.0043	79.4836
aldehyde dehydrogenase 3 family member A1 [Source:HGNC Symbol;Acc:HGNC:405]	ALDH3A1	306.009	199.727	258.393	20.5986	17.2368	19.3218
aldehyde dehydrogenase 3 family member A2 [Source:HGNC Symbol;Acc:HGNC:403]	ALDH3A2	240.705	204.228	210.75	126.476	121.426	124.017
aldehyde dehydrogenase 3 family member B1 [Source:HGNC Symbol;Acc:HGNC:410]	ALDH3B1	4.73807	3.62733	3.11668	1.01337	0.728874	0.952484
aldehyde dehydrogenase 3 family member B2 [Source:HGNC Symbol;Acc:HGNC:411]	ALDH3B2	1.83646e-06	1.86017e-06	1.82262e-06	1.94878e-06	1.96992e-06	1.94384e-06
aldehyde dehydrogenase 4 family member A1 [Source:HGNC Symbol;Acc:HGNC:406]	ALDH4A1	41.3203	32.367	32.4427	24.5352	20.7827	22.1015
aldehyde dehydrogenase 5 family member A1 [Source:HGNC Symbol;Acc:HGNC:408]	ALDH5A1	0.973325	0.74407	0.911312	1.87083	1.65474	1.63283
aldehyde dehydrogenase 6 family member A1 [Source:HGNC Symbol;Acc:HGNC:7179]	ALDH6A1	24.7922	21.8012	19.7572	20.0724	17.6899	18.4859
aldehyde dehydrogenase 7 family member A1 [Source:HGNC Symbol;Acc:HGNC:877]	ALDH7A1	18.8788	18.4715	20.2675	29.8164	29.3125	30.7904
aldehyde dehydrogenase 8 family member A1 [Source:HGNC Symbol;Acc:HGNC:15471]	ALDH8A1	0.165283	0.130214	0.164038	0.136417	0.137897	0.097194
aldehyde dehydrogenase 9 family member A1 [Source:HGNC Symbol;Acc:HGNC:412]	ALDH9A1	59.1156	60.9392	58.4515	47.141	41.6836	44.65
aldehyde dehydrogenase 16 family member A1 [Source:HGNC Symbol;Acc:HGNC:28114]	ALDH16A1	39.539	37.1848	36.7805	31.6287	31.4794	29.1576
aldehyde dehydrogenase 18 family member A1 [Source:HGNC Symbol;Acc:HGNC:9722]	ALDH18A1	81.6673	80.9174	78.883	79.9585	86.6963	88.1337
aldolase, fructose-bisphosphate A [Source:HGNC Symbol;Acc:HGNC:414]	ALDOA	12.9103	15.5696	14.6539	16.5452	18.0248	19.1468
aldolase, fructose-bisphosphate B [Source:HGNC Symbol;Acc:HGNC:417]	ALDOB	1.83646e-06	1.86017e-06	1.82262e-06	1.94878e-06	1.96992e-06	1.94384e-06
aldolase, fructose-bisphosphate C [Source:HGNC Symbol;Acc:HGNC:418]	ALDOC	5.72975	8.33357	7.30871	6.7233	8.23428	8.74729
ALG1 chitobiosyldiphosphodolichol beta-mannosyltransferase [Source:HGNC Symbol;Acc:HGNC:18294]	ALG1	26.8307	27.3631	26.1364	26.9516	28.5442	27.7386
ALG1 chitobiosyldiphosphodolichol beta-mannosyltransferase like 2 [Source:HGNC Symbol;Acc:HGNC:37258]	ALG1L2	1.83646e-06	0.0186036	1.82262e-06	0.0194898	0.0197012	1.94384e-06
ALG2 alpha-1,3/1,6-mannosyltransferase [Source:HGNC Symbol;Acc:HGNC:23159]	ALG2	43.8179	64.0829	60.9667	57.7619	44.9143	44.65
ALG3 alpha-1,3- mannosyltransferase [Source:HGNC Symbol;Acc:HGNC:23056]	ALG3	28.3182	29.1303	28.6881	30.1476	29.5685	29.5269
ALG5 dolichyl-phosphate beta-glucosyltransferase [Source:HGNC Symbol;Acc:HGNC:20266]	ALG5	21.6702	28.3304	27.1024	26.0357	19.9947	23.1123
ALG6 alpha-1,3-glucosyltransferase [Source:HGNC Symbol;Acc:HGNC:23157]	ALG6	13.7	12.798	15.0002	14.4405	13.3955	12.4989
ALG8 alpha-1,3-glucosyltransferase [Source:HGNC Symbol;Acc:HGNC:23161]	ALG8	21.5784	21.8012	22.3271	21.9628	21.8858	22.1403
ALG9 alpha-1,2-mannosyltransferase [Source:HGNC Symbol;Acc:HGNC:15672]	ALG9	5.50938	6.5106	5.88707	6.76227	5.51579	5.57882
ALG10 alpha-1,2-glucosyltransferase [Source:HGNC Symbol;Acc:HGNC:23162]	ALG10	2.86488	3.92496	4.72059	4.98888	3.56556	3.38228
ALG10 alpha-1,2-glucosyltransferase B [Source:HGNC Symbol;Acc:HGNC:31088]	ALG10B	6.61125	7.34768	7.80082	8.3213	6.32346	5.92872
ALG11 alpha-1,2-mannosyltransferase [Source:HGNC Symbol;Acc:HGNC:32456]	ALG11	9.1272	10.1751	10.7535	10.5234	9.27834	9.29156
ALG12 alpha-1,6-mannosyltransferase [Source:HGNC Symbol;Acc:HGNC:19358]	ALG12	24.6453	30.8788	28.2324	29.9528	28.1896	28.6328
ALG13 UDP-N-acetylglucosaminyltransferase subunit [Source:HGNC Symbol;Acc:HGNC:30881]	ALG13	24.9942	25.6146	27.9043	24.6326	23.186	23.1511
ALG14 UDP-N-acetylglucosaminyltransferase subunit [Source:HGNC Symbol;Acc:HGNC:28287]	ALG14	5.95013	7.32907	6.96241	6.09969	5.41729	5.94815
ALK receptor tyrosine kinase [Source:HGNC Symbol;Acc:HGNC:427]	ALK	0.128554	0.148816	0.20049	0.0779532	0.0394004	0.0583172
ALK and LTK ligand 1 [Source:HGNC Symbol;Acc:HGNC:33775]	ALKAL1	1.83646e-06	1.86017e-06	1.82262e-06	1.94878e-06	1.96992e-06	1.94384e-06
ALK and LTK ligand 2 [Source:HGNC Symbol;Acc:HGNC:27683]	ALKAL2	1.83646e-06	1.86017e-06	1.82262e-06	1.94878e-06	1.96992e-06	1.94384e-06
alkB homolog 1, histone H2A dioxygenase [Source:HGNC Symbol;Acc:HGNC:17911]	ALKBH1	11.1473	12.1469	11.847	12.3748	11.2877	10.9827
alkB homolog 2, alpha-ketoglutarate dependent dioxygenase [Source:HGNC Symbol;Acc:HGNC:32487]	ALKBH2	3.48927	3.1995	2.69748	3.27395	3.36857	3.28509
alkB homolog 3, alpha-ketoglutarate dependent dioxygenase [Source:HGNC Symbol;Acc:HGNC:30141]	ALKBH3	13.6816	16.0347	16.5859	12.745	11.6422	13.3542
alkB homolog 4, lysine demethylase [Source:HGNC Symbol;Acc:HGNC:21900]	ALKBH4	8.77828	7.88713	8.01953	9.04235	9.08135	9.19437
alkB homolog 5, RNA demethylase [Source:HGNC Symbol;Acc:HGNC:25996]	ALKBH5	125.706	123.85	117.851	107.456	94.9306	97.678
alkB homolog 6 [Source:HGNC Symbol;Acc:HGNC:28243]	ALKBH6	2.71796	3.18089	3.00733	2.70881	2.97459	3.09071
alkB homolog 7 [Source:HGNC Symbol;Acc:HGNC:21306]	ALKBH7	14.1591	12.2399	11.6283	15.8826	15.0305	15.2203
alkB homolog 8, tRNA methyltransferase [Source:HGNC Symbol;Acc:HGNC:25189]	ALKBH8	11.8084	13.4862	13.9795	12.5502	10.1648	10.5745
allantoicase [Source:HGNC Symbol;Acc:HGNC:17377]	ALLC	0.0183664	1.86017e-06	1.82262e-06	1.94878e-06	1.96992e-06	1.94384e-06
ALMS1 centrosome and basal body associated protein [Source:HGNC Symbol;Acc:HGNC:428]	ALMS1	27.5102	28.2746	28.123	23.6192	24.3089	25.2311
arachidonate 5-lipoxygenase [Source:HGNC Symbol;Acc:HGNC:435]	ALOX5	0.0183664	1.86017e-06	0.0364542	0.0194898	0.0590997	0.0194404
arachidonate 5-lipoxygenase activating protein [Source:HGNC Symbol;Acc:HGNC:436]	ALOX5AP	1.83646e-06	0.0186036	0.0364542	1.94878e-06	1.96992e-06	1.94384e-06
arachidonate 12-lipoxygenase, 12S type [Source:HGNC Symbol;Acc:HGNC:429]	ALOX12	0.0183664	0.0930104	0.0364542	0.0584654	0.0394004	0.0194404
arachidonate 12-lipoxygenase, 12R type [Source:HGNC Symbol;Acc:HGNC:430]	ALOX12B	1.83646e-06	1.86017e-06	1.82262e-06	1.94878e-06	1.96992e-06	1.94384e-06
arachidonate 15-lipoxygenase [Source:HGNC Symbol;Acc:HGNC:433]	ALOX15	1.83646e-06	1.86017e-06	1.82262e-06	0.0194898	1.96992e-06	1.94384e-06
arachidonate 15-lipoxygenase type B [Source:HGNC Symbol;Acc:HGNC:434]	ALOX15B	1.83646e-06	1.86017e-06	1.82262e-06	1.94878e-06	1.96992e-06	1.94384e-06
arachidonate lipoxygenase 3 [Source:HGNC Symbol;Acc:HGNC:13743]	ALOXE3	0.0550956	0.111612	0.145811	0.0779532	1.96992e-06	0.0583172
alkaline phosphatase, germ cell [Source:HGNC Symbol;Acc:HGNC:441]	ALPG	1.83646e-06	1.86017e-06	1.82262e-06	1.94878e-06	1.96992e-06	1.94384e-06
alkaline phosphatase, intestinal [Source:HGNC Symbol;Acc:HGNC:437]	ALPI	1.83646e-06	1.86017e-06	1.82262e-06	1.94878e-06	1.96992e-06	1.94384e-06
alpha kinase 1 [Source:HGNC Symbol;Acc:HGNC:20917]	ALPK1	11.735	13.5792	12.7948	9.54903	7.19022	7.96975
alpha kinase 2 [Source:HGNC Symbol;Acc:HGNC:20565]	ALPK2	1.83646e-06	1.86017e-06	1.82262e-06	1.94878e-06	1.96992e-06	1.94384e-06
alpha kinase 3 [Source:HGNC Symbol;Acc:HGNC:17574]	ALPK3	7.56621	10.7518	8.23825	33.4996	35.892	32.0734
alkaline phosphatase, biomineralization associated [Source:HGNC Symbol;Acc:HGNC:438]	ALPL	1.23043	2.25081	1.82262	0.799002	0.984964	1.14687
alkaline phosphatase, placental [Source:HGNC Symbol;Acc:HGNC:439]	ALPP	1.83646e-06	1.86017e-06	1.82262e-06	1.94878e-06	1.96992e-06	1.94384e-06
alsin Rho guanine nucleotide exchange factor ALS2 [Source:HGNC Symbol;Acc:HGNC:443]	ALS2	70.2629	76.0996	76.6594	71.5592	66.0121	67.5873
ALS2 C-terminal like [Source:HGNC Symbol;Acc:HGNC:20605]	ALS2CL	54.6897	65.1804	72.0847	31.5508	29.9231	33.2591
ALX homeobox 1 [Source:HGNC Symbol;Acc:HGNC:1494]	ALX1	3.37909	2.99488	3.15314	4.01449	3.72316	2.72138
ALX homeobox 3 [Source:HGNC Symbol;Acc:HGNC:449]	ALX3	0.0550956	0.0186036	0.018228	0.0389776	0.0197012	1.94384e-06
ALX homeobox 4 [Source:HGNC Symbol;Acc:HGNC:450]	ALX4	1.83646e-06	1.86017e-06	1.82262e-06	1.94878e-06	1.96992e-06	1.94384e-06
Aly/REF export factor [Source:HGNC Symbol;Acc:HGNC:19071]	ALYREF	57.4261	59.3394	56.483	60.8799	69.9323	70.5225
alpha-methylacyl-CoA racemase [Source:HGNC Symbol;Acc:HGNC:451]	AMACR	0.128554	0.130214	0.164038	0.0779532	0.157596	0.136071
ameloblastin [Source:HGNC Symbol;Acc:HGNC:452]	AMBN	1.83646e-06	1.86017e-06	1.82262e-06	1.94878e-06	1.96992e-06	1.94384e-06
alpha-1-microglobulin/bikunin precursor [Source:HGNC Symbol;Acc:HGNC:453]	AMBP	0.0183664	1.86017e-06	1.82262e-06	0.0389776	0.0197012	0.0194404
autophagy and beclin 1 regulator 1 [Source:HGNC Symbol;Acc:HGNC:25990]	AMBRA1	37.225	35.9385	37.9834	36.4617	35.9314	35.4557
adenosylmethionine decarboxylase 1 [Source:HGNC Symbol;Acc:HGNC:457]	AMD1	42.8262	54.8936	56.1003	43.5163	37.921	40.704
amidohydrolase domain containing 1 [Source:HGNC Symbol;Acc:HGNC:28577]	AMDHD1	0.036731	0.055807	0.018228	0.0584654	0.0197012	1.94384e-06
amidohydrolase domain containing 2 [Source:HGNC Symbol;Acc:HGNC:24262]	AMDHD2	45.4156	45.0347	46.0759	45.6794	44.2445	43.7364
amelogenin X-linked [Source:HGNC Symbol;Acc:HGNC:461]	AMELX	1.83646e-06	1.86017e-06	1.82262e-06	1.94878e-06	1.96992e-06	1.94384e-06
amelogenin Y-linked [Source:HGNC Symbol;Acc:HGNC:462]	AMELY	1.83646e-06	1.86017e-06	1.82262e-06	1.94878e-06	1.96992e-06	1.94384e-06
APC membrane recruitment protein 1 [Source:HGNC Symbol;Acc:HGNC:26837]	AMER1	5.08699	5.4317	4.68414	6.06071	5.59458	5.75377
APC membrane recruitment protein 2 [Source:HGNC Symbol;Acc:HGNC:26360]	AMER2	1.83646e-06	1.86017e-06	1.82262e-06	1.94878e-06	1.96992e-06	1.94384e-06
APC membrane recruitment protein 3 [Source:HGNC Symbol;Acc:HGNC:26771]	AMER3	0.0183664	1.86017e-06	1.82262e-06	1.94878e-06	1.96992e-06	1.94384e-06
autocrine motility factor receptor [Source:HGNC Symbol;Acc:HGNC:463]	AMFR	115.899	120.353	113.768	121.273	116.166	117
anti-Mullerian hormone [Source:HGNC Symbol;Acc:HGNC:464]	AMH	1.90992	2.93907	3.18959	3.46883	3.28977	3.63498
anti-Mullerian hormone receptor type 2 [Source:HGNC Symbol;Acc:HGNC:465]	AMHR2	0.0183664	0.0372053	0.018228	1.94878e-06	1.96992e-06	0.0194404
adhesion molecule with Ig like domain 1 [Source:HGNC Symbol;Acc:HGNC:20824]	AMIGO1	1.21206	0.725468	0.747276	1.2862	1.71384	1.61339
adhesion molecule with Ig like domain 2 [Source:HGNC Symbol;Acc:HGNC:24073]	AMIGO2	19.7787	17.3182	17.4425	23.4244	24.4467	23.4816
adhesion molecule with Ig like domain 3 [Source:HGNC Symbol;Acc:HGNC:24075]	AMIGO3	1.83646e-06	1.86017e-06	1.82262e-06	1.94878e-06	1.96992e-06	1.94384e-06
AMMECR nuclear protein 1 [Source:HGNC Symbol;Acc:HGNC:467]	AMMECR1	12.8919	14.1373	12.4303	13.9923	11.6619	12.8877
AMMECR1 like [Source:HGNC Symbol;Acc:HGNC:28658]	AMMECR1L	51.6412	58.0001	57.7042	58.0152	50.43	51.4923
amnion associated transmembrane protein [Source:HGNC Symbol;Acc:HGNC:14604]	AMN	0.183648	0.204621	0.182264	0.233856	0.177295	0.252701
antagonist of mitotic exit network 1 homolog [Source:HGNC Symbol;Acc:HGNC:27281]	AMN1	5.96849	7.6081	7.41807	9.68544	8.56917	9.15549
angiomotin [Source:HGNC Symbol;Acc:HGNC:17810]	AMOT	6.94182	6.69662	7.19935	6.54791	7.86	7.71705
angiomotin like 1 [Source:HGNC Symbol;Acc:HGNC:17811]	AMOTL1	231.816	182.78	175.063	105.371	99.1659	100.866
angiomotin like 2 [Source:HGNC Symbol;Acc:HGNC:17812]	AMOTL2	88.6826	108.262	106.988	144.151	162.203	166.276
adenosine monophosphate deaminase 1 [Source:HGNC Symbol;Acc:HGNC:468]	AMPD1	1.83646e-06	1.86017e-06	1.82262e-06	0.0194898	1.96992e-06	1.94384e-06
adenosine monophosphate deaminase 2 [Source:HGNC Symbol;Acc:HGNC:469]	AMPD2	73.4951	65.2176	61.5317	47.5892	50.9422	53.028
adenosine monophosphate deaminase 3 [Source:HGNC Symbol;Acc:HGNC:470]	AMPD3	1.06515	0.930087	0.929539	1.83186	1.00466	0.991361
amphiphysin [Source:HGNC Symbol;Acc:HGNC:471]	AMPH	0.0550956	1.86017e-06	1.82262e-06	0.0584654	0.0984981	1.94384e-06
aminomethyltransferase [Source:HGNC Symbol;Acc:HGNC:473]	AMT	0.3122	0.241824	0.218716	0.272831	0.393987	0.330455
amelotin [Source:HGNC Symbol;Acc:HGNC:33188]	AMTN	1.83646e-06	1.86017e-06	1.82262e-06	1.94878e-06	1.96992e-06	1.94384e-06
amylase alpha 1A [Source:HGNC Symbol;Acc:HGNC:474]	AMY1A	1.83646e-06	1.86017e-06	1.82262e-06	1.94878e-06	1.96992e-06	1.94384e-06
amylase alpha 1B [Source:HGNC Symbol;Acc:HGNC:475]	AMY1B	1.83646e-06	1.86017e-06	1.82262e-06	1.94878e-06	1.96992e-06	1.94384e-06
amylase alpha 1C [Source:HGNC Symbol;Acc:HGNC:476]	AMY1C	1.83646e-06	1.86017e-06	1.82262e-06	1.94878e-06	1.96992e-06	1.94384e-06
amylase alpha 2A [Source:HGNC Symbol;Acc:HGNC:477]	AMY2A	1.83646e-06	1.86017e-06	1.82262e-06	1.94878e-06	1.96992e-06	1.94384e-06
amylase alpha 2B [Source:HGNC Symbol;Acc:HGNC:478]	AMY2B	2.53432	1.50674	1.4581	1.34466	1.31985	1.20518
archaelysin family metallopeptidase 1 [Source:HGNC Symbol;Acc:HGNC:22231]	AMZ1	0.036731	0.0186036	0.018228	1.94878e-06	0.0394004	1.94384e-06
archaelysin family metallopeptidase 2 [Source:HGNC Symbol;Acc:HGNC:28041]	AMZ2	33.7541	34.6736	33.919	31.8041	28.229	31.8596
anaphase promoting complex subunit 1 [Source:HGNC Symbol;Acc:HGNC:19988]	ANAPC1	22.5884	22.6755	24.5325	22.6059	21.9055	21.2851
anaphase promoting complex subunit 2 [Source:HGNC Symbol;Acc:HGNC:19989]	ANAPC2	57.4077	53.7403	52.5097	57.2552	53.7395	53.9027
anaphase promoting complex subunit 4 [Source:HGNC Symbol;Acc:HGNC:19990]	ANAPC4	29.2915	26.8237	27.5216	26.2696	25.1559	26.028
anaphase promoting complex subunit 5 [Source:HGNC Symbol;Acc:HGNC:15713]	ANAPC5	136.1	124.855	121.332	113.478	119.968	117
anaphase promoting complex subunit 7 [Source:HGNC Symbol;Acc:HGNC:17380]	ANAPC7	39.943	43.6396	41.0272	39.5603	38.8666	38.7602
anaphase promoting complex subunit 10 [Source:HGNC Symbol;Acc:HGNC:24077]	ANAPC10	3.17708	4.25979	3.80928	3.39088	3.03368	3.6933
anaphase promoting complex subunit 11 [Source:HGNC Symbol;Acc:HGNC:14452]	ANAPC11	29.6404	26.2842	26.264	28.9199	29.9822	29.1576
anaphase promoting complex subunit 13 [Source:HGNC Symbol;Acc:HGNC:24540]	ANAPC13	38.6575	43.0816	43.7247	44.1009	38.9454	39.3433
anaphase promoting complex subunit 15 [Source:HGNC Symbol;Acc:HGNC:24531]	ANAPC15	12.3043	12.1283	12.7219	13.4856	13.0212	13.9179
anaphase promoting complex subunit 16 [Source:HGNC Symbol;Acc:HGNC:26976]	ANAPC16	57.2608	55.3959	56.5195	41.2167	36.8179	37.5161
angiogenin [Source:HGNC Symbol;Acc:HGNC:483]	ANG	3.30563	4.39	3.90041	4.71605	4.51113	5.13174
angel homolog 1 [Source:HGNC Symbol;Acc:HGNC:19961]	ANGEL1	75.5336	66.7801	68.2572	37.6505	34.8873	36.9524
angel homolog 2 [Source:HGNC Symbol;Acc:HGNC:30534]	ANGEL2	30.0077	28.535	30.6929	30.6348	25.5499	26.4751
angiopoietin 1 [Source:HGNC Symbol;Acc:HGNC:484]	ANGPT1	1.83646e-06	0.0372053	0.018228	0.0584654	0.0787989	0.0194404
angiopoietin 2 [Source:HGNC Symbol;Acc:HGNC:485]	ANGPT2	8.28243	9.71009	7.4363	152.2	121.052	117.369
angiopoietin 4 [Source:HGNC Symbol;Acc:HGNC:487]	ANGPT4	1.83646e-06	1.86017e-06	1.82262e-06	1.94878e-06	1.96992e-06	1.94384e-06
angiopoietin like 1 [Source:HGNC Symbol;Acc:HGNC:489]	ANGPTL1	0.110189	0.111612	0.0364542	0.0194898	0.0197012	1.94384e-06
angiopoietin like 2 [Source:HGNC Symbol;Acc:HGNC:490]	ANGPTL2	37.4821	31.9019	33.919	52.6561	52.9121	56.4103
angiopoietin like 3 [Source:HGNC Symbol;Acc:HGNC:491]	ANGPTL3	1.83646e-06	1.86017e-06	1.82262e-06	1.94878e-06	1.96992e-06	1.94384e-06
angiopoietin like 4 [Source:HGNC Symbol;Acc:HGNC:16039]	ANGPTL4	66.6267	54.0938	55.6993	43.2629	53.4243	50.7926
angiopoietin like 5 [Source:HGNC Symbol;Acc:HGNC:19705]	ANGPTL5	0.0550956	1.86017e-06	0.018228	1.94878e-06	1.96992e-06	1.94384e-06
angiopoietin like 6 [Source:HGNC Symbol;Acc:HGNC:23140]	ANGPTL6	0.202012	0.353434	0.0546805	0.155904	0.216694	0.155509
angiopoietin like 7 [Source:HGNC Symbol;Acc:HGNC:24078]	ANGPTL7	1.83646e-06	1.86017e-06	1.82262e-06	0.0194898	1.96992e-06	1.94384e-06
angiopoietin like 8 [Source:HGNC Symbol;Acc:HGNC:24933]	ANGPTL8	0.146919	0.055807	0.0911329	0.0389776	0.137897	0.174948
anomalous homeobox [Source:HGNC Symbol;Acc:HGNC:40024]	ANHX	1.83646e-06	1.86017e-06	1.82262e-06	1.94878e-06	1.96992e-06	1.94384e-06
ankyrin 1 [Source:HGNC Symbol;Acc:HGNC:492]	ANK1	1.26716	0.837079	1.0389	0.311807	0.29549	0.427647
ankyrin 2 [Source:HGNC Symbol;Acc:HGNC:493]	ANK2	0.128554	0.167417	0.164038	0.097441	0.118197	0.097194
ankyrin 3 [Source:HGNC Symbol;Acc:HGNC:494]	ANK3	6.66635	5.71073	5.57722	8.51618	8.27368	8.68897
ankyrin and armadillo repeat containing [Source:HGNC Symbol;Acc:HGNC:26350]	ANKAR	2.82815	2.97628	2.71571	2.49444	2.26541	1.94384
ankyrin repeat and death domain containing 1A [Source:HGNC Symbol;Acc:HGNC:28002]	ANKDD1A	2.16702	2.00899	2.16892	1.03286	1.04406	1.28294
ankyrin repeat and death domain containing 1B [Source:HGNC Symbol;Acc:HGNC:32525]	ANKDD1B	0.293835	0.409239	0.218716	0.487197	0.275791	0.291578
ankyrin repeat and EF-hand domain containing 1 [Source:HGNC Symbol;Acc:HGNC:15803]	ANKEF1	3.03016	4.11098	4.11913	3.91705	3.23068	3.71274
ankyrin repeat and fibronectin type III domain containing 1 [Source:HGNC Symbol;Acc:HGNC:26766]	ANKFN1	0.440752	2.77166	2.35118	2.37752	0.196994	0.505401
ankyrin repeat and FYVE domain containing 1 [Source:HGNC Symbol;Acc:HGNC:20763]	ANKFY1	96.7814	95.1849	91.368	89.1957	86.5978	86.4232
ANKH inorganic pyrophosphate transport regulator [Source:HGNC Symbol;Acc:HGNC:15492]	ANKH	27.0143	25.0379	26.5009	27.2245	28.1502	28.4967
ankyrin repeat and KH domain containing 1 [Source:HGNC Symbol;Acc:HGNC:24714]	ANKHD1	2.53432	2.54844	3.11668	2.82573	2.42301	2.39093
ANKHD1-EIF4EBP3 readthrough [Source:HGNC Symbol;Acc:HGNC:33530]	ANKHD1-EIF4EBP3	2.3874	1.97178	2.07779	1.9293	1.47744	1.55507
ankyrin repeat and IBR domain containing 1 [Source:HGNC Symbol;Acc:HGNC:22215]	ANKIB1	80.3451	79.4479	74.8004	71.7931	66.6819	67.2569
ankyrin repeat and kinase domain containing 1 [Source:HGNC Symbol;Acc:HGNC:21027]	ANKK1	1.83646e-06	1.86017e-06	0.018228	1.94878e-06	0.0197012	1.94384e-06
ankyrin repeat and LEM domain containing 1 [Source:HGNC Symbol;Acc:HGNC:26812]	ANKLE1	1.32225	1.63695	1.38519	1.75391	1.59564	1.73002
ankyrin repeat and LEM domain containing 2 [Source:HGNC Symbol;Acc:HGNC:29101]	ANKLE2	118.286	121.934	120.475	125.657	116.876	116.319
ankyrin repeat and MYND domain containing 1 [Source:HGNC Symbol;Acc:HGNC:20987]	ANKMY1	7.9335	10.0449	9.20424	9.23722	9.37684	8.63065
ankyrin repeat and MYND domain containing 2 [Source:HGNC Symbol;Acc:HGNC:25370]	ANKMY2	12.9103	13.356	13.6697	13.3881	12.6469	13.1015
ankyrin repeat family A member 2 [Source:HGNC Symbol;Acc:HGNC:13208]	ANKRA2	10.4127	10.8634	10.3343	11.2445	9.47533	9.93303
ankyrin repeat domain 1 [Source:HGNC Symbol;Acc:HGNC:15819]	ANKRD1	245.369	364.37	344.111	416.24	678.442	593.144
ankyrin repeat domain 2 [Source:HGNC Symbol;Acc:HGNC:495]	ANKRD2	0.183648	0.130214	0.218716	0.136417	0.177295	0.330455
ankyrin repeat domain 6 [Source:HGNC Symbol;Acc:HGNC:17280]	ANKRD6	0.936596	1.15331	0.692598	2.78676	2.5609	1.82721
ankyrin repeat domain 7 [Source:HGNC Symbol;Acc:HGNC:18588]	ANKRD7	1.83646e-06	1.86017e-06	1.82262e-06	0.0194898	1.96992e-06	1.94384e-06
ankyrin repeat domain 9 [Source:HGNC Symbol;Acc:HGNC:20096]	ANKRD9	33.497	31.3067	30.0368	31.1415	31.2036	32.501
ankyrin repeat domain 10 [Source:HGNC Symbol;Acc:HGNC:20265]	ANKRD10	36.8394	42.7095	42.7951	50.9801	43.555	42.3563
ankyrin repeat domain containing 11 [Source:HGNC Symbol;Acc:HGNC:21316]	ANKRD11	237.821	285.48	273.43	259.967	230.698	234.991
ankyrin repeat domain 12 [Source:HGNC Symbol;Acc:HGNC:29135]	ANKRD12	65.5249	70.8725	71.3374	76.4507	64.7317	62.3973
ankyrin repeat domain 13A [Source:HGNC Symbol;Acc:HGNC:21268]	ANKRD13A	57.977	54.6332	54.4052	59.3209	61.4025	61.8336
ankyrin repeat domain 13B [Source:HGNC Symbol;Acc:HGNC:26363]	ANKRD13B	55.9569	47.2111	45.3468	56.8849	61.4222	63.9135
ankyrin repeat domain 13C [Source:HGNC Symbol;Acc:HGNC:25374]	ANKRD13C	30.6872	32.274	33.9372	31.999	27.7168	28.419
ankyrin repeat domain 13D [Source:HGNC Symbol;Acc:HGNC:27880]	ANKRD13D	35.2233	31.4555	32.151	37.1438	36.8967	36.1749
ankyrin repeat domain 16 [Source:HGNC Symbol;Acc:HGNC:23471]	ANKRD16	4.29732	3.62733	3.55411	4.46271	4.35353	3.63498
ankyrin repeat domain 17 [Source:HGNC Symbol;Acc:HGNC:23575]	ANKRD17	160.819	167.211	159.753	170.421	167.148	162.991
ankyrin repeat domain 18A [Source:HGNC Symbol;Acc:HGNC:23643]	ANKRD18A	0.367294	0.334833	0.309847	0.526173	0.512182	0.38877
ankyrin repeat domain 18B [Source:HGNC Symbol;Acc:HGNC:23644]	ANKRD18B	1.79973	1.35793	2.09602	2.14366	1.79263	1.88553
ankyrin repeat domain 20 family member A1 [Source:HGNC Symbol;Acc:HGNC:23665]	ANKRD20A1	0.0550956	0.0744087	0.0546805	0.0194898	0.0787989	1.94384e-06
ankyrin repeat domain 22 [Source:HGNC Symbol;Acc:HGNC:28321]	ANKRD22	1.83646e-06	0.111612	0.109359	0.116929	0.0197012	1.94384e-06
ankyrin repeat domain 23 [Source:HGNC Symbol;Acc:HGNC:24470]	ANKRD23	0.679492	0.539451	0.492109	0.721051	0.728874	0.524839
ankyrin repeat domain 24 [Source:HGNC Symbol;Acc:HGNC:29424]	ANKRD24	1.06515	1.0789	0.947765	0.740539	0.709174	0.816415
ankyrin repeat domain containing 26 [Source:HGNC Symbol;Acc:HGNC:29186]	ANKRD26	22.2579	20.7223	20.8872	21.1248	19.1871	18.8747
ankyrin repeat domain 27 [Source:HGNC Symbol;Acc:HGNC:25310]	ANKRD27	43.1935	45.8904	45.3104	39.2095	38.9257	39.1878
ankyrin repeat domain 28 [Source:HGNC Symbol;Acc:HGNC:29024]	ANKRD28	166.64	169.778	180.111	155.98	127.493	135.389
ankyrin repeat domain 29 [Source:HGNC Symbol;Acc:HGNC:27110]	ANKRD29	0.128554	0.223222	0.164038	0.233856	0.157596	0.155509
ankyrin repeat domain 30A [Source:HGNC Symbol;Acc:HGNC:17234]	ANKRD30A	1.83646e-06	1.86017e-06	1.82262e-06	1.94878e-06	1.96992e-06	1.94384e-06
ankyrin repeat domain 30B [Source:HGNC Symbol;Acc:HGNC:24165]	ANKRD30B	1.83646e-06	1.86017e-06	1.82262e-06	1.94878e-06	1.96992e-06	1.94384e-06
ankyrin repeat domain 30B like [Source:HGNC Symbol;Acc:HGNC:35167]	ANKRD30BL	1.83646e-06	1.86017e-06	1.82262e-06	1.94878e-06	1.96992e-06	1.94384e-06
ankyrin repeat domain 31 [Source:HGNC Symbol;Acc:HGNC:26853]	ANKRD31	0.0183664	0.0186036	0.018228	0.0194898	1.96992e-06	1.94384e-06
ankyrin repeat domain 33 [Source:HGNC Symbol;Acc:HGNC:13788]	ANKRD33	1.37735	1.48814	1.73149	1.96827	0.965264	1.24406
ankyrin repeat domain 33B [Source:HGNC Symbol;Acc:HGNC:35240]	ANKRD33B	135.016	102.644	102.923	19.176	20.1917	20.1771
ankyrin repeat domain 34A [Source:HGNC Symbol;Acc:HGNC:27639]	ANKRD34A	2.14866	1.84157	1.73149	1.18876	1.33955	1.45788
ankyrin repeat domain 34B [Source:HGNC Symbol;Acc:HGNC:33736]	ANKRD34B	1.83646e-06	1.86017e-06	0.018228	1.94878e-06	1.96992e-06	1.94384e-06
ankyrin repeat domain 34C [Source:HGNC Symbol;Acc:HGNC:33888]	ANKRD34C	1.83646e-06	1.86017e-06	1.82262e-06	1.94878e-06	1.96992e-06	1.94384e-06
ankyrin repeat domain 35 [Source:HGNC Symbol;Acc:HGNC:26323]	ANKRD35	6.2256	2.51123	3.28072	1.36415	1.39865	1.22462
ankyrin repeat domain 36 [Source:HGNC Symbol;Acc:HGNC:24079]	ANKRD36	10.9086	10.4356	9.40473	11.5563	10.8543	11.0605
ankyrin repeat domain 36B [Source:HGNC Symbol;Acc:HGNC:29333]	ANKRD36B	3.8382	3.16229	3.55411	3.42986	3.72316	3.67386
ankyrin repeat domain 36C [Source:HGNC Symbol;Acc:HGNC:32946]	ANKRD36C	7.052	7.34768	7.23581	7.5223	6.44165	6.95895
ankyrin repeat domain 37 [Source:HGNC Symbol;Acc:HGNC:29593]	ANKRD37	1.90992	2.47403	2.78861	2.57239	2.5609	2.29373
ankyrin repeat domain 39 [Source:HGNC Symbol;Acc:HGNC:28640]	ANKRD39	4.04021	3.12509	3.31717	3.00112	3.42767	3.4406
ankyrin repeat domain 40 [Source:HGNC Symbol;Acc:HGNC:28233]	ANKRD40	89.2519	95.557	97.2551	96.1529	87.8192	91.691
ANKRD40 C-terminal like [Source:HGNC Symbol;Acc:HGNC:26080]	ANKRD40CL	1.83646e-06	1.86017e-06	1.82262e-06	1.94878e-06	1.96992e-06	1.94384e-06
ankyrin repeat domain 42 [Source:HGNC Symbol;Acc:HGNC:26752]	ANKRD42	12.1023	12.3887	13.3598	12.5502	11.1301	10.6134
ankyrin repeat domain 44 [Source:HGNC Symbol;Acc:HGNC:25259]	ANKRD44	9.49449	9.7659	10.4983	16.3308	14.1047	14.2289
ankyrin repeat domain 45 [Source:HGNC Symbol;Acc:HGNC:24786]	ANKRD45	0.036731	0.167417	0.0546805	0.097441	0.137897	0.097194
ankyrin repeat domain 46 [Source:HGNC Symbol;Acc:HGNC:27229]	ANKRD46	11.8452	12.3143	11.7924	10.5234	8.49037	8.94167
ankyrin repeat domain 49 [Source:HGNC Symbol;Acc:HGNC:25970]	ANKRD49	8.39262	9.87751	10.316	9.82186	6.93413	7.32828
ankyrin repeat domain containing 50 [Source:HGNC Symbol;Acc:HGNC:29223]	ANKRD50	82.6774	98.5891	99.0048	160.131	168.803	166.451
ankyrin repeat domain 52 [Source:HGNC Symbol;Acc:HGNC:26614]	ANKRD52	154.52	161.109	149.182	179.989	184.818	180.699
ankyrin repeat domain 53 [Source:HGNC Symbol;Acc:HGNC:25691]	ANKRD53	0.642762	0.63246	0.801955	1.32517	0.906167	0.7581
ankyrin repeat domain 54 [Source:HGNC Symbol;Acc:HGNC:25185]	ANKRD54	23.5434	24.4985	24.2044	22.2161	21.8858	22.393
ankyrin repeat domain 55 [Source:HGNC Symbol;Acc:HGNC:25681]	ANKRD55	4.13203	4.3714	4.77527	3.27395	3.78225	3.20734
ankyrin repeat domain 60 [Source:HGNC Symbol;Acc:HGNC:16217]	ANKRD60	1.83646e-06	1.86017e-06	1.82262e-06	1.94878e-06	1.96992e-06	1.94384e-06
ankyrin repeat domain 61 [Source:HGNC Symbol;Acc:HGNC:22467]	ANKRD61	0.110189	0.241824	0.0729067	0.0779532	0.118197	0.0777556
ankyrin repeat domain 62 [Source:HGNC Symbol;Acc:HGNC:35241]	ANKRD62	1.83646e-06	1.86017e-06	1.82262e-06	1.94878e-06	1.96992e-06	1.94384e-06
ankyrin repeat domain 63 [Source:HGNC Symbol;Acc:HGNC:40027]	ANKRD63	0.257106	0.111612	0.20049	0.097441	0.157596	0.291578
ankyrin repeat domain 65 [Source:HGNC Symbol;Acc:HGNC:42950]	ANKRD65	0.036731	1.86017e-06	0.0546805	1.94878e-06	0.0197012	0.0194404
ankyrin repeat domain 66 [Source:HGNC Symbol;Acc:HGNC:44669]	ANKRD66	1.83646e-06	1.86017e-06	1.82262e-06	1.94878e-06	1.96992e-06	1.94384e-06
ankyrin repeat and sterile alpha motif domain containing 1A [Source:HGNC Symbol;Acc:HGNC:20961]	ANKS1A	87.1767	74.7975	72.3945	52.695	48.8935	50.2094
ankyrin repeat and sterile alpha motif domain containing 1B [Source:HGNC Symbol;Acc:HGNC:24600]	ANKS1B	0.0183664	0.055807	0.018228	0.214368	0.118197	0.097194
ankyrin repeat and sterile alpha motif domain containing 3 [Source:HGNC Symbol;Acc:HGNC:29422]	ANKS3	8.83337	10.696	9.65989	11.0886	11.3862	11.8574
ankyrin repeat and sterile alpha motif domain containing 4B [Source:HGNC Symbol;Acc:HGNC:26795]	ANKS4B	1.83646e-06	1.86017e-06	1.82262e-06	1.94878e-06	1.96992e-06	1.94384e-06
ankyrin repeat and sterile alpha motif domain containing 6 [Source:HGNC Symbol;Acc:HGNC:26724]	ANKS6	23.7087	23.2707	25.0246	26.7568	26.8501	26.1641
ankyrin repeat and ubiquitin domain containing 1 [Source:HGNC Symbol;Acc:HGNC:29642]	ANKUB1	1.83646e-06	1.86017e-06	1.82262e-06	1.94878e-06	1.96992e-06	1.94384e-06
ankyrin repeat and zinc finger peptidyl tRNA hydrolase 1 [Source:HGNC Symbol;Acc:HGNC:25527]	ANKZF1	36.7108	33.8551	36.0332	34.6883	34.5131	32.8509
anillin, actin binding protein [Source:HGNC Symbol;Acc:HGNC:14082]	ANLN	78.8943	87.149	99.1688	84.7915	73.8721	80.5139
anoctamin 1 [Source:HGNC Symbol;Acc:HGNC:21625]	ANO1	6.66635	3.68314	5.32206	0.799002	0.787971	0.738661
anoctamin 2 [Source:HGNC Symbol;Acc:HGNC:1183]	ANO2	13.7551	15.0674	14.5992	13.2712	14.932	15.5507
anoctamin 3 [Source:HGNC Symbol;Acc:HGNC:14004]	ANO3	1.83646e-06	1.86017e-06	1.82262e-06	1.94878e-06	1.96992e-06	1.94384e-06
anoctamin 4 [Source:HGNC Symbol;Acc:HGNC:23837]	ANO4	0.899867	0.353434	0.3463	0.097441	0.0394004	0.0777556
anoctamin 5 [Source:HGNC Symbol;Acc:HGNC:27337]	ANO5	0.844773	0.502248	0.619693	0.682075	0.433385	0.427647
anoctamin 6 [Source:HGNC Symbol;Acc:HGNC:25240]	ANO6	269.794	271.213	273.922	337.139	333.114	330.958
anoctamin 7 [Source:HGNC Symbol;Acc:HGNC:31677]	ANO7	0.679492	0.669663	0.984217	1.94878	1.55624	2.04103
anoctamin 8 [Source:HGNC Symbol;Acc:HGNC:29329]	ANO8	18.6952	18.3971	18.3356	21.3781	19.4431	20.1965
anoctamin 9 [Source:HGNC Symbol;Acc:HGNC:20679]	ANO9	0.0550956	0.111612	1.82262e-06	0.0194898	0.0197012	0.0388788
anoctamin 10 [Source:HGNC Symbol;Acc:HGNC:25519]	ANO10	66.0391	71.5794	69.8793	63.2769	57.896	60.123
anosmin 1 [Source:HGNC Symbol;Acc:HGNC:6211]	ANOS1	0.183648	0.111612	0.0729067	0.311807	0.393987	0.252701
acidic nuclear phosphoprotein 32 family member A [Source:HGNC Symbol;Acc:HGNC:13233]	ANP32A	83.6507	73.1233	76.5683	88.9424	90.6559	91.4577
acidic nuclear phosphoprotein 32 family member B [Source:HGNC Symbol;Acc:HGNC:16677]	ANP32B	124.512	127.384	135.02	118.252	107.124	119.605
acidic nuclear phosphoprotein 32 family member D [Source:HGNC Symbol;Acc:HGNC:16676]	ANP32D	1.83646e-06	0.0186036	0.0364542	0.0194898	0.0394004	0.0194404
acidic nuclear phosphoprotein 32 family member E [Source:HGNC Symbol;Acc:HGNC:16673]	ANP32E	37.8861	40.6261	51.5619	43.3994	35.498	36.3887
alanyl aminopeptidase, membrane [Source:HGNC Symbol;Acc:HGNC:500]	ANPEP	1277.26	948.724	1042.7	517.83	567.2	601.774
adenine nucleotide translocase lysine methyltransferase [Source:HGNC Symbol;Acc:HGNC:14152]	ANTKMT	10.78	10.8262	10.6441	10.2896	12.3711	11.5075
ANTXR cell adhesion molecule 1 [Source:HGNC Symbol;Acc:HGNC:21014]	ANTXR1	207.41	223.258	265.647	161.437	173.984	198.233
ANTXR cell adhesion molecule 2 [Source:HGNC Symbol;Acc:HGNC:21732]	ANTXR2	71.4933	70.2028	73.725	106.306	93.9456	95.8508
ANTXR like [Source:HGNC Symbol;Acc:HGNC:27277]	ANTXRL	1.83646e-06	1.86017e-06	1.82262e-06	1.94878e-06	1.96992e-06	1.94384e-06
annexin A1 [Source:HGNC Symbol;Acc:HGNC:533]	ANXA1	376.144	640.457	602.686	583.153	544.605	545.986
annexin A2 [Source:HGNC Symbol;Acc:HGNC:537]	ANXA2	1250.57	1157.14	1229.94	1038.29	1112.55	1137.69
annexin A2 receptor [Source:HGNC Symbol;Acc:HGNC:33463]	ANXA2R	0.587669	0.539451	0.656145	0.81849	0.334889	0.544277
annexin A3 [Source:HGNC Symbol;Acc:HGNC:541]	ANXA3	80.694	121.134	132.96	64.9529	78.0681	80.9998
annexin A4 [Source:HGNC Symbol;Acc:HGNC:542]	ANXA4	150.681	129.97	135.639	84.7525	83.8793	79.989
annexin A5 [Source:HGNC Symbol;Acc:HGNC:543]	ANXA5	603.644	741.427	712.335	688.095	640.934	634.742
annexin A6 [Source:HGNC Symbol;Acc:HGNC:544]	ANXA6	250.401	232.8	244.413	233.971	247.757	250.6
annexin A7 [Source:HGNC Symbol;Acc:HGNC:545]	ANXA7	132.17	137.095	139.85	101.902	92.3303	97.2698
annexin A8 [Source:HGNC Symbol;Acc:HGNC:546]	ANXA8	1.83646e-06	1.86017e-06	1.82262e-06	1.94878e-06	1.96992e-06	1.94384e-06
annexin A8 like 1 [Source:HGNC Symbol;Acc:HGNC:23334]	ANXA8L1	1.83646e-06	1.86017e-06	1.82262e-06	1.94878e-06	1.96992e-06	1.94384e-06
annexin A9 [Source:HGNC Symbol;Acc:HGNC:547]	ANXA9	1.83646e-06	0.0186036	0.018228	0.0194898	0.0394004	0.0583172
annexin A10 [Source:HGNC Symbol;Acc:HGNC:534]	ANXA10	1.83646e-06	1.86017e-06	1.82262e-06	1.94878e-06	1.96992e-06	1.94384e-06
annexin A11 [Source:HGNC Symbol;Acc:HGNC:535]	ANXA11	338.845	269.557	271.206	187.531	191.201	194.695
annexin A13 [Source:HGNC Symbol;Acc:HGNC:536]	ANXA13	1.83646e-06	1.86017e-06	1.82262e-06	1.94878e-06	1.96992e-06	1.94384e-06
acyloxyacyl hydrolase [Source:HGNC Symbol;Acc:HGNC:548]	AOAH	0.0183664	1.86017e-06	0.0364542	1.94878e-06	1.96992e-06	1.94384e-06
amine oxidase copper containing 1 [Source:HGNC Symbol;Acc:HGNC:80]	AOC1	1.83646e-06	1.86017e-06	1.82262e-06	1.94878e-06	1.96992e-06	1.94384e-06
amine oxidase copper containing 2 [Source:HGNC Symbol;Acc:HGNC:549]	AOC2	1.10188	1.0789	1.16648	1.34466	1.51684	0.719223
amine oxidase copper containing 3 [Source:HGNC Symbol;Acc:HGNC:550]	AOC3	0.165283	0.223222	0.218716	0.448222	0.137897	0.155509
aminopeptidase O (putative) [Source:HGNC Symbol;Acc:HGNC:1361]	AOPEP	54.4326	38.8962	38.3479	14.3235	14.735	14.7926
aldehyde oxidase 1 [Source:HGNC Symbol;Acc:HGNC:553]	AOX1	0.440752	0.167417	0.127585	0.116929	0.177295	0.097194
adaptor related protein complex 1 associated regulatory protein [Source:HGNC Symbol;Acc:HGNC:28808]	AP1AR	23.1394	37.8173	36.58	36.3643	25.4908	24.6868
adaptor related protein complex 1 subunit beta 1 [Source:HGNC Symbol;Acc:HGNC:554]	AP1B1	202.433	187.952	184.868	278.968	284.812	284.481
adaptor related protein complex 1 subunit gamma 1 [Source:HGNC Symbol;Acc:HGNC:555]	AP1G1	143.923	157.333	155.943	151.401	151.093	150.57
adaptor related protein complex 1 subunit gamma 2 [Source:HGNC Symbol;Acc:HGNC:556]	AP1G2	28.7957	21.8756	21.4158	8.61361	8.56917	8.20301
adaptor related protein complex 1 subunit mu 1 [Source:HGNC Symbol;Acc:HGNC:13667]	AP1M1	84.1098	83.0008	77.4067	79.1205	85.4356	84.8486
adaptor related protein complex 1 subunit mu 2 [Source:HGNC Symbol;Acc:HGNC:558]	AP1M2	1.83646e-06	1.86017e-06	1.82262e-06	1.94878e-06	1.96992e-06	1.94384e-06
adaptor related protein complex 1 subunit sigma 1 [Source:HGNC Symbol;Acc:HGNC:559]	AP1S1	55.2407	49.5736	47.7527	56.0469	56.1822	55.2828
adaptor related protein complex 1 subunit sigma 2 [Source:HGNC Symbol;Acc:HGNC:560]	AP1S2	21.4131	22.4151	24.8059	32.4862	26.594	26.0863
adaptor related protein complex 1 subunit sigma 3 [Source:HGNC Symbol;Acc:HGNC:18971]	AP1S3	1.12024	1.17191	1.27584	1.16927	0.925866	0.991361
adaptor related protein complex 2 subunit alpha 1 [Source:HGNC Symbol;Acc:HGNC:561]	AP2A1	207.501	189.496	183.301	184.452	180.78	180.408
adaptor related protein complex 2 subunit alpha 2 [Source:HGNC Symbol;Acc:HGNC:562]	AP2A2	160.304	131.551	126.581	149.374	154.639	161.669
adaptor related protein complex 2 subunit beta 1 [Source:HGNC Symbol;Acc:HGNC:563]	AP2B1	361.47	350.066	346.043	345.558	348.795	346.159
adaptor related protein complex 2 subunit mu 1 [Source:HGNC Symbol;Acc:HGNC:564]	AP2M1	456.489	418.855	429.337	406.964	416.028	415.146
adaptor related protein complex 2 subunit sigma 1 [Source:HGNC Symbol;Acc:HGNC:565]	AP2S1	84.9913	84.0983	83.5672	83.5443	84.4112	85.9955
adaptor related protein complex 3 subunit beta 1 [Source:HGNC Symbol;Acc:HGNC:566]	AP3B1	87.6175	90.2183	87.6681	80.1144	81.2199	83.6629
adaptor related protein complex 3 subunit beta 2 [Source:HGNC Symbol;Acc:HGNC:567]	AP3B2	1.83646e-06	0.0186036	1.82262e-06	1.94878e-06	0.0197012	0.0194404
adaptor related protein complex 3 subunit delta 1 [Source:HGNC Symbol;Acc:HGNC:568]	AP3D1	292.162	349.117	340.976	306.972	281.226	287.28
adaptor related protein complex 3 subunit mu 1 [Source:HGNC Symbol;Acc:HGNC:569]	AP3M1	111.675	110.494	112.474	112.912	111.123	108.291
adaptor related protein complex 3 subunit mu 2 [Source:HGNC Symbol;Acc:HGNC:570]	AP3M2	40.8612	35.5479	36.0332	34.4155	29.4307	32.9675
adaptor related protein complex 3 subunit sigma 1 [Source:HGNC Symbol;Acc:HGNC:2013]	AP3S1	36.8394	37.7987	41.2095	36.4227	34.0403	31.9762
adaptor related protein complex 3 subunit sigma 2 [Source:HGNC Symbol;Acc:HGNC:571]	AP3S2	12.543	13.4118	12.9771	11.985	11.465	12.0129
adaptor related protein complex 4 subunit beta 1 [Source:HGNC Symbol;Acc:HGNC:572]	AP4B1	23.1945	24.1636	23.9128	24.9444	22.6344	23.5594
adaptor related protein complex 4 subunit epsilon 1 [Source:HGNC Symbol;Acc:HGNC:573]	AP4E1	20.9173	21.3176	23.2566	19.6632	18.4976	19.5939
adaptor related protein complex 4 subunit mu 1 [Source:HGNC Symbol;Acc:HGNC:574]	AP4M1	18.7686	18.0065	17.1873	23.4438	23.1466	23.2095
adaptor related protein complex 4 subunit sigma 1 [Source:HGNC Symbol;Acc:HGNC:575]	AP4S1	9.78833	9.39386	9.09488	8.9644	8.80556	8.16413
adaptor related protein complex 5 subunit beta 1 [Source:HGNC Symbol;Acc:HGNC:25104]	AP5B1	36.8026	41.4632	36.8899	46.1861	46.3129	47.2353
adaptor related protein complex 5 subunit mu 1 [Source:HGNC Symbol;Acc:HGNC:20192]	AP5M1	42.6242	43.6582	45.6567	51.1165	47.6721	43.9697
adaptor related protein complex 5 subunit sigma 1 [Source:HGNC Symbol;Acc:HGNC:15875]	AP5S1	20.0725	19.29	17.8252	15.7656	16.8428	16.4449
adaptor related protein complex 5 subunit zeta 1 [Source:HGNC Symbol;Acc:HGNC:22197]	AP5Z1	77.6822	95.7802	88.6158	86.0582	81.2199	79.056
apoptotic peptidase activating factor 1 [Source:HGNC Symbol;Acc:HGNC:576]	APAF1	41.3203	42.3375	41.4282	47.7451	47.4752	46.9826
amyloid beta precursor protein binding family A member 1 [Source:HGNC Symbol;Acc:HGNC:578]	APBA1	13.9204	16.8718	18.4449	21.7289	31.4794	33.9589
amyloid beta precursor protein binding family A member 2 [Source:HGNC Symbol;Acc:HGNC:579]	APBA2	19.9439	17.932	19.174	37.0853	37.4876	35.9611
amyloid beta precursor protein binding family A member 3 [Source:HGNC Symbol;Acc:HGNC:580]	APBA3	21.2478	27.884	27.7585	23.7946	21.2161	19.419
amyloid beta precursor protein binding family B member 1 [Source:HGNC Symbol;Acc:HGNC:581]	APBB1	70.0425	61.9623	58.5973	64.797	65.0469	64.6133
amyloid beta precursor protein binding family B member 1 interacting protein [Source:HGNC Symbol;Acc:HGNC:17379]	APBB1IP	1.83646e-06	1.86017e-06	1.82262e-06	1.94878e-06	1.96992e-06	1.94384e-06
amyloid beta precursor protein binding family B member 2 [Source:HGNC Symbol;Acc:HGNC:582]	APBB2	159.956	161.686	168.319	178.664	162.184	169.522
amyloid beta precursor protein binding family B member 3 [Source:HGNC Symbol;Acc:HGNC:20708]	APBB3	12.0839	11.1796	11.1727	9.19825	8.86466	9.11661
APC regulator of WNT signaling pathway [Source:HGNC Symbol;Acc:HGNC:583]	APC	71.3832	72.6211	70.7541	73.0988	72.572	71.5333
APC regulator of WNT signaling pathway 2 [Source:HGNC Symbol;Acc:HGNC:24036]	APC2	0.146919	0.186019	0.127585	0.19488	0.157596	0.349893
APC down-regulated 1 [Source:HGNC Symbol;Acc:HGNC:15718]	APCDD1	0.0550956	1.86017e-06	1.82262e-06	0.0779532	1.96992e-06	0.0583172
APC down-regulated 1 like [Source:HGNC Symbol;Acc:HGNC:26892]	APCDD1L	0.0918248	0.0186036	0.0546805	0.136417	0.0197012	0.0583172
amyloid P component, serum [Source:HGNC Symbol;Acc:HGNC:584]	APCS	1.83646e-06	1.86017e-06	1.82262e-06	1.94878e-06	1.96992e-06	1.94384e-06
acylaminoacyl-peptide hydrolase [Source:HGNC Symbol;Acc:HGNC:586]	APEH	26.0777	27.7724	27.6309	35.8381	40.1076	41.015
apelin receptor early endogenous ligand [Source:HGNC Symbol;Acc:HGNC:48925]	APELA	1.83646e-06	1.86017e-06	1.82262e-06	1.94878e-06	1.96992e-06	1.94384e-06
apurinic/apyrimidinic endodeoxyribonuclease 1 [Source:HGNC Symbol;Acc:HGNC:587]	APEX1	92.9248	84.2471	88.2331	114.978	115.615	122.015
apurinic/apyrimidinic endodeoxyribonuclease 2 [Source:HGNC Symbol;Acc:HGNC:17889]	APEX2	22.4966	23.8846	22.3271	24.3793	26.7319	26.5723
aph-1 homolog A, gamma-secretase subunit [Source:HGNC Symbol;Acc:HGNC:29509]	APH1A	164.143	156.998	154.54	169.68	166.616	171.039
aph-1 homolog B, gamma-secretase subunit [Source:HGNC Symbol;Acc:HGNC:24080]	APH1B	27.602	24.7217	25.1886	30.8687	28.1108	28.0302
apoptosis inhibitor 5 [Source:HGNC Symbol;Acc:HGNC:594]	API5	85.9463	92.5993	96.2162	92.4697	90.6165	87.6672
APAF1 interacting protein [Source:HGNC Symbol;Acc:HGNC:17581]	APIP	10.0271	11.2168	10.9722	10.9522	9.45563	10.0497
aprataxin and PNKP like factor [Source:HGNC Symbol;Acc:HGNC:28724]	APLF	3.54437	4.16678	3.95509	3.196	2.44271	2.81857
apelin [Source:HGNC Symbol;Acc:HGNC:16665]	APLN	315.357	453.491	503.645	814.162	922.16	974.467
apelin receptor [Source:HGNC Symbol;Acc:HGNC:339]	APLNR	3.19544	1.54394	1.62213	0.0389776	0.0197012	0.0194404
amyloid beta precursor like protein 1 [Source:HGNC Symbol;Acc:HGNC:597]	APLP1	2.75469	2.71585	2.07779	3.60525	4.37323	4.47084
amyloid beta precursor like protein 2 [Source:HGNC Symbol;Acc:HGNC:598]	APLP2	1127.84	973.037	986.147	1336.06	1359.96	1341.95
adipocyte plasma membrane associated protein [Source:HGNC Symbol;Acc:HGNC:13238]	APMAP	132.776	122.195	124.303	142.748	145.814	146.779
apolipoprotein A1 [Source:HGNC Symbol;Acc:HGNC:600]	APOA1	0.0918248	0.0372053	0.018228	0.0194898	0.0394004	0.0194404
apolipoprotein A2 [Source:HGNC Symbol;Acc:HGNC:601]	APOA2	0.0183664	1.86017e-06	1.82262e-06	1.94878e-06	1.96992e-06	1.94384e-06
apolipoprotein A4 [Source:HGNC Symbol;Acc:HGNC:602]	APOA4	1.83646e-06	1.86017e-06	1.82262e-06	1.94878e-06	1.96992e-06	1.94384e-06
apolipoprotein A5 [Source:HGNC Symbol;Acc:HGNC:17288]	APOA5	1.83646e-06	1.86017e-06	1.82262e-06	1.94878e-06	1.96992e-06	1.94384e-06
apolipoprotein B [Source:HGNC Symbol;Acc:HGNC:603]	APOB	0.238741	0.130214	0.218716	0.272831	0.216694	0.136071
apolipoprotein B mRNA editing enzyme catalytic subunit 1 [Source:HGNC Symbol;Acc:HGNC:604]	APOBEC1	1.83646e-06	1.86017e-06	1.82262e-06	1.94878e-06	1.96992e-06	1.94384e-06
apolipoprotein B mRNA editing enzyme catalytic subunit 2 [Source:HGNC Symbol;Acc:HGNC:605]	APOBEC2	0.0183664	1.86017e-06	0.018228	1.94878e-06	1.96992e-06	1.94384e-06
apolipoprotein B mRNA editing enzyme catalytic subunit 3A [Source:HGNC Symbol;Acc:HGNC:17343]	APOBEC3A	1.83646e-06	1.86017e-06	0.018228	1.94878e-06	1.96992e-06	1.94384e-06
apolipoprotein B mRNA editing enzyme catalytic subunit 3B [Source:HGNC Symbol;Acc:HGNC:17352]	APOBEC3B	2.93834	3.47852	3.93686	2.8842	2.48211	3.22678
apolipoprotein B mRNA editing enzyme catalytic subunit 3C [Source:HGNC Symbol;Acc:HGNC:17353]	APOBEC3C	35.5171	28.0328	29.9274	26.1332	27.3425	26.0475
apolipoprotein B mRNA editing enzyme catalytic subunit 3D [Source:HGNC Symbol;Acc:HGNC:17354]	APOBEC3D	0.146919	0.204621	0.218716	0.155904	0.29549	0.252701
apolipoprotein B mRNA editing enzyme catalytic subunit 3F [Source:HGNC Symbol;Acc:HGNC:17356]	APOBEC3F	4.55442	4.05517	4.22848	3.70269	3.76256	3.53779
apolipoprotein B mRNA editing enzyme catalytic subunit 3G [Source:HGNC Symbol;Acc:HGNC:17357]	APOBEC3G	1.70791	1.24632	1.60391	0.584636	0.354588	0.544277
apolipoprotein B mRNA editing enzyme catalytic subunit 3H [Source:HGNC Symbol;Acc:HGNC:24100]	APOBEC3H	0.0734602	0.0186036	0.018228	0.0389776	1.96992e-06	0.0194404
apolipoprotein B mRNA editing enzyme catalytic polypeptide like 4 [Source:HGNC Symbol;Acc:HGNC:32152]	APOBEC4	1.83646e-06	1.86017e-06	1.82262e-06	1.94878e-06	1.96992e-06	1.94384e-06
apolipoprotein B receptor [Source:HGNC Symbol;Acc:HGNC:24087]	APOBR	0.036731	0.111612	0.0546805	0.175392	0.0590997	0.233263
apolipoprotein C1 [Source:HGNC Symbol;Acc:HGNC:607]	APOC1	0.128554	0.297629	0.328074	0.526173	0.610678	0.485962
apolipoprotein C2 [Source:HGNC Symbol;Acc:HGNC:609]	APOC2	1.83646e-06	1.86017e-06	1.82262e-06	1.94878e-06	1.96992e-06	1.94384e-06
apolipoprotein C3 [Source:HGNC Symbol;Acc:HGNC:610]	APOC3	1.83646e-06	1.86017e-06	1.82262e-06	1.94878e-06	1.96992e-06	1.94384e-06
apolipoprotein C4 [Source:HGNC Symbol;Acc:HGNC:611]	APOC4	1.83646e-06	1.86017e-06	1.82262e-06	1.94878e-06	1.96992e-06	1.94384e-06
APOC4-APOC2 readthrough (NMD candidate) [Source:HGNC Symbol;Acc:HGNC:44426]	APOC4-APOC2	1.83646e-06	1.86017e-06	1.82262e-06	1.94878e-06	1.96992e-06	1.94384e-06
apolipoprotein D [Source:HGNC Symbol;Acc:HGNC:612]	APOD	0.808044	1.56255	1.18471	4.42374	5.43699	4.6069
apolipoprotein E [Source:HGNC Symbol;Acc:HGNC:613]	APOE	2.25885	1.59975	1.49455	0.409246	0.55158	0.913607
apolipoprotein F [Source:HGNC Symbol;Acc:HGNC:615]	APOF	1.83646e-06	1.86017e-06	1.82262e-06	1.94878e-06	1.96992e-06	1.94384e-06
apolipoprotein H [Source:HGNC Symbol;Acc:HGNC:616]	APOH	1.83646e-06	0.0186036	1.82262e-06	1.94878e-06	1.96992e-06	1.94384e-06
apolipoprotein L1 [Source:HGNC Symbol;Acc:HGNC:618]	APOL1	227.556	210.478	217.84	47.141	43.0034	43.1921
apolipoprotein L2 [Source:HGNC Symbol;Acc:HGNC:619]	APOL2	76.7456	80.1548	78.883	56.3003	53.9168	54.136
apolipoprotein L3 [Source:HGNC Symbol;Acc:HGNC:14868]	APOL3	119.627	102.402	108.574	37.2607	33.6463	34.2894
apolipoprotein L4 [Source:HGNC Symbol;Acc:HGNC:14867]	APOL4	2.31394	2.00899	1.38519	0.428734	0.374287	0.485962
apolipoprotein L5 [Source:HGNC Symbol;Acc:HGNC:14869]	APOL5	1.83646e-06	1.86017e-06	1.82262e-06	1.94878e-06	1.96992e-06	1.94384e-06
apolipoprotein L6 [Source:HGNC Symbol;Acc:HGNC:14870]	APOL6	33.0379	51.6755	52.0176	20.6376	11.3271	12.4406
apolipoprotein L domain containing 1 [Source:HGNC Symbol;Acc:HGNC:25268]	APOLD1	26.445	15.8115	11.8288	5.76839	4.23534	3.30453
apolipoprotein M [Source:HGNC Symbol;Acc:HGNC:13916]	APOM	0.128554	0.353434	0.291621	0.350783	0.216694	0.38877
apolipoprotein O [Source:HGNC Symbol;Acc:HGNC:28727]	APOO	4.24222	5.33869	4.79349	4.38476	4.88541	5.09286
apolipoprotein O like [Source:HGNC Symbol;Acc:HGNC:24009]	APOOL	28.4468	33.2413	35.9603	32.9734	27.7168	27.2915
amyloid beta precursor protein [Source:HGNC Symbol;Acc:HGNC:620]	APP	3008.58	2223.03	2372.56	1945.59	1867.72	1821.46
amyloid beta precursor protein binding protein 2 [Source:HGNC Symbol;Acc:HGNC:622]	APPBP2	59.9971	61.9623	59.6179	58.8142	55.4927	53.9416
adaptor protein, phosphotyrosine interacting with PH domain and leucine zipper 1 [Source:HGNC Symbol;Acc:HGNC:24035]	APPL1	69.0141	66.7801	69.3325	59.2624	50.4497	50.6759
adaptor protein, phosphotyrosine interacting with PH domain and leucine zipper 2 [Source:HGNC Symbol;Acc:HGNC:18242]	APPL2	20.2194	20.6665	20.0671	19.6047	19.0295	17.6501
adenine phosphoribosyltransferase [Source:HGNC Symbol;Acc:HGNC:626]	APRT	84.6791	73.3651	73.2147	71.8321	73.4781	70.9308
aprataxin [Source:HGNC Symbol;Acc:HGNC:15984]	APTX	21.8906	25.3355	23.4754	24.3208	21.1767	22.7235
aquaporin 1 (Colton blood group) [Source:HGNC Symbol;Acc:HGNC:633]	AQP1	199.164	114.977	117.778	3.97552	5.96887	7.56154
aquaporin 2 [Source:HGNC Symbol;Acc:HGNC:634]	AQP2	1.83646e-06	1.86017e-06	1.82262e-06	1.94878e-06	1.96992e-06	1.94384e-06
aquaporin 3 (Gill blood group) [Source:HGNC Symbol;Acc:HGNC:636]	AQP3	99.481	43.528	54.2047	1.63698	1.98962	1.73002
aquaporin 4 [Source:HGNC Symbol;Acc:HGNC:637]	AQP4	1.83646e-06	1.86017e-06	1.82262e-06	1.94878e-06	1.96992e-06	1.94384e-06
aquaporin 5 [Source:HGNC Symbol;Acc:HGNC:638]	AQP5	0.606033	0.409239	0.583241	0.19488	0.216694	0.291578
aquaporin 6 [Source:HGNC Symbol;Acc:HGNC:639]	AQP6	0.036731	1.86017e-06	0.018228	1.94878e-06	0.0394004	1.94384e-06
aquaporin 7 [Source:HGNC Symbol;Acc:HGNC:640]	AQP7	1.78137	1.32072	1.07535	0.175392	0.354588	0.174948
aquaporin 8 [Source:HGNC Symbol;Acc:HGNC:642]	AQP8	1.83646e-06	1.86017e-06	1.82262e-06	1.94878e-06	1.96992e-06	1.94384e-06
aquaporin 9 [Source:HGNC Symbol;Acc:HGNC:643]	AQP9	1.83646e-06	1.86017e-06	1.82262e-06	1.94878e-06	1.96992e-06	1.94384e-06
aquaporin 10 [Source:HGNC Symbol;Acc:HGNC:16029]	AQP10	0.0183664	0.0186036	0.0729067	0.0194898	0.0984981	0.0194404
aquaporin 11 [Source:HGNC Symbol;Acc:HGNC:19940]	AQP11	0.348929	0.279027	0.328074	0.409246	0.256092	0.252701
aquaporin 12A [Source:HGNC Symbol;Acc:HGNC:19941]	AQP12A	1.83646e-06	1.86017e-06	1.82262e-06	1.94878e-06	1.96992e-06	1.94384e-06
aquaporin 12B [Source:HGNC Symbol;Acc:HGNC:6096]	AQP12B	1.83646e-06	1.86017e-06	1.82262e-06	1.94878e-06	1.96992e-06	1.94384e-06
aquarius intron-binding spliceosomal factor [Source:HGNC Symbol;Acc:HGNC:29513]	AQR	72.9992	75.4857	75.4201	72.8454	72.2962	71.2418
androgen receptor [Source:HGNC Symbol;Acc:HGNC:644]	AR	46.2053	46.2252	41.337	78.7892	88.4496	87.6089
A-Raf proto-oncogene, serine/threonine kinase [Source:HGNC Symbol;Acc:HGNC:646]	ARAF	76.3416	73.1977	72.1576	68.8894	69.361	68.2094
ArfGAP with RhoGAP domain, ankyrin repeat and PH domain 1 [Source:HGNC Symbol;Acc:HGNC:16925]	ARAP1	108.902	104.988	106.058	93.8923	94.9897	97.8918
ArfGAP with RhoGAP domain, ankyrin repeat and PH domain 2 [Source:HGNC Symbol;Acc:HGNC:16924]	ARAP2	0.146919	0.279027	0.437431	0.292319	0.334889	0.291578
ArfGAP with RhoGAP domain, ankyrin repeat and PH domain 3 [Source:HGNC Symbol;Acc:HGNC:24097]	ARAP3	187.888	177.442	177.195	220.641	250.476	254.215
activity regulated cytoskeleton associated protein [Source:HGNC Symbol;Acc:HGNC:648]	ARC	1.41408	1.74856	2.00488	0.99388	1.18196	1.06911
archain 1 [Source:HGNC Symbol;Acc:HGNC:649]	ARCN1	227.427	272.72	264.189	263.456	248.013	251.066
amphiregulin [Source:HGNC Symbol;Acc:HGNC:651]	AREG	2.84651	4.3528	4.73882	1.81237	1.12286	0.777538
apoptosis resistant E3 ubiquitin protein ligase 1 [Source:HGNC Symbol;Acc:HGNC:20363]	AREL1	58.1056	58.9116	58.5244	71.0526	74.2464	71.164
ADP ribosylation factor 1 [Source:HGNC Symbol;Acc:HGNC:652]	ARF1	438.712	492.201	476.707	471.274	455.308	460.826
ADP ribosylation factor 3 [Source:HGNC Symbol;Acc:HGNC:654]	ARF3	143.097	141.113	141.016	159.098	154.54	154.671
ADP ribosylation factor 4 [Source:HGNC Symbol;Acc:HGNC:655]	ARF4	178.798	286.671	291.364	281.346	242.399	233.669
ADP ribosylation factor 5 [Source:HGNC Symbol;Acc:HGNC:658]	ARF5	63.1742	53.2567	55.3712	59.964	61.0479	63.5442
ADP ribosylation factor 6 [Source:HGNC Symbol;Acc:HGNC:659]	ARF6	150.81	151.864	165.749	140.741	127.375	130.529
ADP ribosylation factor GTPase activating protein 1 [Source:HGNC Symbol;Acc:HGNC:15852]	ARFGAP1	85.9279	97.9194	91.5138	99.2709	99.5402	96.1424
ADP ribosylation factor GTPase activating protein 2 [Source:HGNC Symbol;Acc:HGNC:13504]	ARFGAP2	60.2359	61.4972	60.6751	63.881	62.5451	61.8336
ADP ribosylation factor GTPase activating protein 3 [Source:HGNC Symbol;Acc:HGNC:661]	ARFGAP3	56.8751	81.6243	83.5307	70.9746	58.6249	61.4254
ADP ribosylation factor guanine nucleotide exchange factor 1 [Source:HGNC Symbol;Acc:HGNC:15772]	ARFGEF1	87.4705	97.9938	92.4251	98.7642	91.8772	94.218
ADP ribosylation factor guanine nucleotide exchange factor 2 [Source:HGNC Symbol;Acc:HGNC:15853]	ARFGEF2	134.778	146.823	142.985	122.033	111.123	108
ARFGEF family member 3 [Source:HGNC Symbol;Acc:HGNC:21213]	ARFGEF3	30.7423	45.9834	39.7514	34.3765	21.6298	22.9956
ADP ribosylation factor interacting protein 1 [Source:HGNC Symbol;Acc:HGNC:21496]	ARFIP1	29.1262	30.1906	33.4451	34.2791	29.5095	29.3326
ADP ribosylation factor interacting protein 2 [Source:HGNC Symbol;Acc:HGNC:17160]	ARFIP2	39.539	48.1784	47.2606	46.4589	44.5794	45.6803
ADP ribosylation factor related protein 1 [Source:HGNC Symbol;Acc:HGNC:662]	ARFRP1	47.4541	46.4299	43.506	41.1193	39.5955	39.7515
arginase 1 [Source:HGNC Symbol;Acc:HGNC:663]	ARG1	1.83646e-06	1.86017e-06	1.82262e-06	1.94878e-06	1.96992e-06	1.94384e-06
arginase 2 [Source:HGNC Symbol;Acc:HGNC:664]	ARG2	4.75643	6.45479	6.3974	12.9984	10.6376	10.9827
arginine-fifty homeobox [Source:HGNC Symbol;Acc:HGNC:30146]	ARGFX	1.83646e-06	1.86017e-06	1.82262e-06	1.94878e-06	1.96992e-06	1.94384e-06
arginine and glutamate rich 1 [Source:HGNC Symbol;Acc:HGNC:25482]	ARGLU1	177.016	155.492	165.64	166.173	158.205	152.203
Rho GTPase activating protein 1 [Source:HGNC Symbol;Acc:HGNC:673]	ARHGAP1	100.528	95.557	93.9014	101.103	100.131	102.538
Rho GTPase activating protein 4 [Source:HGNC Symbol;Acc:HGNC:674]	ARHGAP4	5.30737	5.84094	6.0511	4.61861	4.05804	4.74297
Rho GTPase activating protein 5 [Source:HGNC Symbol;Acc:HGNC:675]	ARHGAP5	48.3172	53.6659	53.8402	56.3393	45.0521	42.1036
Rho GTPase activating protein 6 [Source:HGNC Symbol;Acc:HGNC:676]	ARHGAP6	5.98686	4.72484	5.65013	4.26783	2.89579	3.05183
Rho GTPase activating protein 8 [Source:HGNC Symbol;Acc:HGNC:677]	ARHGAP8	1.83646e-06	1.86017e-06	0.018228	1.94878e-06	1.96992e-06	1.94384e-06
Rho GTPase activating protein 9 [Source:HGNC Symbol;Acc:HGNC:14130]	ARHGAP9	0.0550956	0.688265	0.419205	0.253344	0.0787989	0.116632
Rho GTPase activating protein 10 [Source:HGNC Symbol;Acc:HGNC:26099]	ARHGAP10	20.3847	27.1399	26.2457	28.2184	31.6173	31.2764
Rho GTPase activating protein 11A [Source:HGNC Symbol;Acc:HGNC:15783]	ARHGAP11A	16.7118	21.2246	23.2749	21.7874	17.7687	18.8747
ARHGAP11A-SCG5 readthrough [Source:HGNC Symbol;Acc:HGNC:56310]	ARHGAP11A-SCG5	0.220377	0.111612	0.145811	0.136417	0.137897	0.174948
Rho GTPase activating protein 11B [Source:HGNC Symbol;Acc:HGNC:15782]	ARHGAP11B	0.99169	1.43233	1.25761	1.05234	0.945565	1.06911
Rho GTPase activating protein 12 [Source:HGNC Symbol;Acc:HGNC:16348]	ARHGAP12	26.6103	29.0931	30.1826	36.1304	32.1294	32.5593
Rho GTPase activating protein 15 [Source:HGNC Symbol;Acc:HGNC:21030]	ARHGAP15	1.83646e-06	1.86017e-06	1.82262e-06	1.94878e-06	1.96992e-06	1.94384e-06
Rho GTPase activating protein 17 [Source:HGNC Symbol;Acc:HGNC:18239]	ARHGAP17	142.179	129.338	125.797	168.024	185.744	188.183
Rho GTPase activating protein 18 [Source:HGNC Symbol;Acc:HGNC:21035]	ARHGAP18	47.399	48.8295	52.4733	119.09	142.15	144.874
Rho GTPase activating protein 19 [Source:HGNC Symbol;Acc:HGNC:23724]	ARHGAP19	13.6265	14.2489	16.276	15.3759	11.8983	12.0713
ARHGAP19-SLIT1 readthrough (NMD candidate) [Source:HGNC Symbol;Acc:HGNC:48348]	ARHGAP19-SLIT1	0.0550956	0.0186036	1.82262e-06	0.0389776	0.0197012	0.0194404
Rho GTPase activating protein 20 [Source:HGNC Symbol;Acc:HGNC:18357]	ARHGAP20	23.9291	15.9045	14.0524	13.2127	11.9968	12.0713
Rho GTPase activating protein 21 [Source:HGNC Symbol;Acc:HGNC:23725]	ARHGAP21	140.728	155.752	138.975	155.474	128.419	132.92
Rho GTPase activating protein 22 [Source:HGNC Symbol;Acc:HGNC:30320]	ARHGAP22	36.8761	29.986	32.6431	44.783	45.2491	42.7839
Rho GTPase activating protein 23 [Source:HGNC Symbol;Acc:HGNC:29293]	ARHGAP23	539.515	560.376	565.14	301.067	303.053	292.995
Rho GTPase activating protein 24 [Source:HGNC Symbol;Acc:HGNC:25361]	ARHGAP24	78.4535	79.6153	87.176	129.263	121.722	125.766
Rho GTPase activating protein 25 [Source:HGNC Symbol;Acc:HGNC:28951]	ARHGAP25	6.77654	6.88263	8.2018	7.48332	6.57955	7.32828
Rho GTPase activating protein 26 [Source:HGNC Symbol;Acc:HGNC:17073]	ARHGAP26	25.2513	24.0706	23.8763	22.2551	24.5452	25.7753
Rho GTPase activating protein 27 [Source:HGNC Symbol;Acc:HGNC:31813]	ARHGAP27	119.351	105.955	110.196	73.9173	70.346	75.2266
Rho GTPase activating protein 28 [Source:HGNC Symbol;Acc:HGNC:25509]	ARHGAP28	0.110189	0.055807	1.82262e-06	0.389758	0.29549	0.213824
Rho GTPase activating protein 29 [Source:HGNC Symbol;Acc:HGNC:30207]	ARHGAP29	215.564	247.031	256.461	394.531	385.652	383.831
Rho GTPase activating protein 30 [Source:HGNC Symbol;Acc:HGNC:27414]	ARHGAP30	0.036731	1.86017e-06	0.018228	1.94878e-06	0.0197012	1.94384e-06
Rho GTPase activating protein 31 [Source:HGNC Symbol;Acc:HGNC:29216]	ARHGAP31	275.726	264.423	251.23	205.363	209.383	208.03
Rho GTPase activating protein 32 [Source:HGNC Symbol;Acc:HGNC:17399]	ARHGAP32	10.9086	14.3419	11.5372	16.1554	14.5774	13.4125
Rho GTPase activating protein 33 [Source:HGNC Symbol;Acc:HGNC:23085]	ARHGAP33	13.6633	13.3374	12.7219	13.0763	13.6516	13.9373
Rho GTPase activating protein 35 [Source:HGNC Symbol;Acc:HGNC:4591]	ARHGAP35	124.916	140.331	132.268	128.775	123.238	129.071
Rho GTPase activating protein 36 [Source:HGNC Symbol;Acc:HGNC:26388]	ARHGAP36	0.0183664	1.86017e-06	1.82262e-06	0.0194898	0.0197012	1.94384e-06
Rho GTPase activating protein 39 [Source:HGNC Symbol;Acc:HGNC:29351]	ARHGAP39	7.9886	9.37526	9.51408	11.3809	11.6816	10.5745
Rho GTPase activating protein 40 [Source:HGNC Symbol;Acc:HGNC:16226]	ARHGAP40	1.83646e-06	1.86017e-06	0.018228	0.0389776	1.96992e-06	0.0194404
Rho GTPase activating protein 42 [Source:HGNC Symbol;Acc:HGNC:26545]	ARHGAP42	1.01005	0.985892	0.911312	2.45547	2.6397	2.0216
Rho GTPase activating protein 44 [Source:HGNC Symbol;Acc:HGNC:29096]	ARHGAP44	0.128554	0.167417	0.0729067	0.097441	0.0984981	0.0583172
Rho GTPase activating protein 45 [Source:HGNC Symbol;Acc:HGNC:17102]	ARHGAP45	15.3712	16.1649	18.6636	24.1844	26.3576	29.663
Rho GDP dissociation inhibitor alpha [Source:HGNC Symbol;Acc:HGNC:678]	ARHGDIA	609.594	610.675	618.598	645.3	664.435	670.236
Rho GDP dissociation inhibitor beta [Source:HGNC Symbol;Acc:HGNC:679]	ARHGDIB	247.665	201.94	220.227	265.482	297.714	312.764
Rho GDP dissociation inhibitor gamma [Source:HGNC Symbol;Acc:HGNC:680]	ARHGDIG	0.440752	0.372036	0.255169	0.526173	0.689475	0.349893
Rho guanine nucleotide exchange factor 1 [Source:HGNC Symbol;Acc:HGNC:681]	ARHGEF1	108.7	112.28	112.711	130.042	131.118	128.138
Rho/Rac guanine nucleotide exchange factor 2 [Source:HGNC Symbol;Acc:HGNC:682]	ARHGEF2	157.807	188.696	181.369	138.5	123.455	126.68
Rho guanine nucleotide exchange factor 3 [Source:HGNC Symbol;Acc:HGNC:683]	ARHGEF3	110.885	104.393	104.163	41.6844	38.1574	40.8207
Rho guanine nucleotide exchange factor 4 [Source:HGNC Symbol;Acc:HGNC:684]	ARHGEF4	0.0183664	0.0372053	0.018228	0.0389776	1.96992e-06	1.94384e-06
Rho guanine nucleotide exchange factor 5 [Source:HGNC Symbol;Acc:HGNC:13209]	ARHGEF5	0.146919	0.260426	0.273395	0.389758	0.354588	0.252701
Rac/Cdc42 guanine nucleotide exchange factor 6 [Source:HGNC Symbol;Acc:HGNC:685]	ARHGEF6	25.9859	20.7037	20.2675	19.0396	18.8916	19.9244
Rho guanine nucleotide exchange factor 7 [Source:HGNC Symbol;Acc:HGNC:15607]	ARHGEF7	186.768	163.118	158.987	199.653	198.115	201.265
Cdc42 guanine nucleotide exchange factor 9 [Source:HGNC Symbol;Acc:HGNC:14561]	ARHGEF9	12.8368	12.6306	12.5579	10.348	10.3421	11.2743
Rho guanine nucleotide exchange factor 10 [Source:HGNC Symbol;Acc:HGNC:14103]	ARHGEF10	3.72801	3.96217	3.82751	5.22274	5.94917	5.34556
Rho guanine nucleotide exchange factor 10 like [Source:HGNC Symbol;Acc:HGNC:25540]	ARHGEF10L	0.165283	0.0930104	0.0911329	0.0779532	0.177295	0.0388788
Rho guanine nucleotide exchange factor 11 [Source:HGNC Symbol;Acc:HGNC:14580]	ARHGEF11	72.834	71.877	67.838	71.15	70.0702	66.9848
Rho guanine nucleotide exchange factor 12 [Source:HGNC Symbol;Acc:HGNC:14193]	ARHGEF12	294.531	305.273	292.895	372.958	341.9	338.636
Rho guanine nucleotide exchange factor 15 [Source:HGNC Symbol;Acc:HGNC:15590]	ARHGEF15	211.101	216.263	220.41	183.575	198.647	205.367
Rho guanine nucleotide exchange factor 16 [Source:HGNC Symbol;Acc:HGNC:15515]	ARHGEF16	0.257106	0.372036	0.437431	0.701563	0.472784	0.447085
Rho guanine nucleotide exchange factor 17 [Source:HGNC Symbol;Acc:HGNC:21726]	ARHGEF17	124.255	85.3446	83.3485	168.355	189.408	194.851
Rho/Rac guanine nucleotide exchange factor 18 [Source:HGNC Symbol;Acc:HGNC:17090]	ARHGEF18	45.232	49.2759	46.3128	47.7257	47.7312	47.6824
Rho guanine nucleotide exchange factor 19 [Source:HGNC Symbol;Acc:HGNC:26604]	ARHGEF19	4.48096	4.85505	4.70236	4.65759	4.47173	4.29589
Rho guanine nucleotide exchange factor 25 [Source:HGNC Symbol;Acc:HGNC:30275]	ARHGEF25	1.5059	1.0975	0.856634	1.34466	1.35925	1.34125
Rho guanine nucleotide exchange factor 26 [Source:HGNC Symbol;Acc:HGNC:24490]	ARHGEF26	0.293835	1.33932	0.947765	1.36415	0.748573	0.622031
Rho guanine nucleotide exchange factor 28 [Source:HGNC Symbol;Acc:HGNC:30322]	ARHGEF28	59.9053	73.886	75.1649	162.626	168.842	175.023
Rho guanine nucleotide exchange factor 33 [Source:HGNC Symbol;Acc:HGNC:37252]	ARHGEF33	0.367294	0.465045	0.309847	0.272831	0.29549	0.311016
Rho guanine nucleotide exchange factor 35 [Source:HGNC Symbol;Acc:HGNC:33846]	ARHGEF35	0.0183664	0.0372053	0.018228	0.0194898	1.96992e-06	0.0388788
Rho guanine nucleotide exchange factor 37 [Source:HGNC Symbol;Acc:HGNC:34430]	ARHGEF37	26.7388	24.0148	23.4754	29.5825	36.7194	32.8509
Rho guanine nucleotide exchange factor 38 [Source:HGNC Symbol;Acc:HGNC:25968]	ARHGEF38	0.036731	0.0186036	1.82262e-06	1.94878e-06	0.0197012	1.94384e-06
Rho guanine nucleotide exchange factor 39 [Source:HGNC Symbol;Acc:HGNC:25909]	ARHGEF39	1.87319	1.95318	2.13247	2.04622	1.55624	1.5162
Rho guanine nucleotide exchange factor 40 [Source:HGNC Symbol;Acc:HGNC:25516]	ARHGEF40	11.8452	10.0263	9.40473	13.3492	10.5785	11.1188
AT-rich interaction domain 1A [Source:HGNC Symbol;Acc:HGNC:11110]	ARID1A	132.629	140.852	132.049	142.475	137.56	132.706
AT-rich interaction domain 1B [Source:HGNC Symbol;Acc:HGNC:18040]	ARID1B	94.1185	86.3491	85.9184	97.7119	94.4184	93.7514
AT-rich interaction domain 2 [Source:HGNC Symbol;Acc:HGNC:18037]	ARID2	31.0913	29.6883	28.8339	34.0257	33.4099	33.4535
AT-rich interaction domain 3A [Source:HGNC Symbol;Acc:HGNC:3031]	ARID3A	3.10362	4.42721	4.5201	10.8742	10.3224	9.27212
AT-rich interaction domain 3B [Source:HGNC Symbol;Acc:HGNC:14350]	ARID3B	2.25885	4.42721	4.66591	6.33354	6.08706	5.94815
AT-rich interaction domain 3C [Source:HGNC Symbol;Acc:HGNC:21209]	ARID3C	0.0550956	0.186019	0.236943	0.136417	0.0394004	0.136071
AT-rich interaction domain 4A [Source:HGNC Symbol;Acc:HGNC:9885]	ARID4A	32.8359	34.0783	35.45	36.9489	34.4737	33.8617
AT-rich interaction domain 4B [Source:HGNC Symbol;Acc:HGNC:15550]	ARID4B	55.7916	56.5492	54.9702	63.4328	59.3735	59.8509
AT-rich interaction domain 5A [Source:HGNC Symbol;Acc:HGNC:17361]	ARID5A	33.7908	42.6351	39.5144	32.9929	32.9174	34.1727
AT-rich interaction domain 5B [Source:HGNC Symbol;Acc:HGNC:17362]	ARID5B	22.8456	33.7807	31.4949	30.0502	34.2176	32.8703
ariadne RBR E3 ubiquitin protein ligase 1 [Source:HGNC Symbol;Acc:HGNC:689]	ARIH1	104.678	111.424	108.61	105.293	101.096	98.786
ariadne RBR E3 ubiquitin protein ligase 2 [Source:HGNC Symbol;Acc:HGNC:690]	ARIH2	36.8761	51.7127	49.0832	59.204	61.5995	61.9891
ADP ribosylation factor like GTPase 1 [Source:HGNC Symbol;Acc:HGNC:692]	ARL1	60.9704	76.4902	78.4092	67.0381	59.7675	59.9481
ADP ribosylation factor like GTPase 2 [Source:HGNC Symbol;Acc:HGNC:693]	ARL2	38.6758	33.5017	32.8254	29.9138	29.1155	30.9265
ARL2-SNX15 readthrough (NMD candidate) [Source:HGNC Symbol;Acc:HGNC:49197]	ARL2-SNX15	1.83646e-06	0.111612	0.0546805	0.0194898	0.0197012	0.0194404
ADP ribosylation factor like GTPase 2 binding protein [Source:HGNC Symbol;Acc:HGNC:17146]	ARL2BP	128.717	128.928	130.919	114.725	118.432	123.123
ADP ribosylation factor like GTPase 3 [Source:HGNC Symbol;Acc:HGNC:694]	ARL3	19.4848	17.7646	17.2967	17.8508	18.4582	19.7105
ADP ribosylation factor like GTPase 4A [Source:HGNC Symbol;Acc:HGNC:695]	ARL4A	20.6418	14.8814	15.3282	16.7011	17.1974	17.3391
ADP ribosylation factor like GTPase 4C [Source:HGNC Symbol;Acc:HGNC:698]	ARL4C	15.665	18.6575	25.1704	18.6888	18.2612	22.8013
ADP ribosylation factor like GTPase 4D [Source:HGNC Symbol;Acc:HGNC:656]	ARL4D	41.5407	21.6896	25.0246	4.4822	4.96421	5.22893
ADP ribosylation factor like GTPase 5A [Source:HGNC Symbol;Acc:HGNC:696]	ARL5A	18.9706	18.7319	21.0877	27.8286	25.9045	28.2829
ADP ribosylation factor like GTPase 5B [Source:HGNC Symbol;Acc:HGNC:23052]	ARL5B	38.4738	53.7775	57.0116	57.0408	42.7276	39.6349
ADP ribosylation factor like GTPase 5C [Source:HGNC Symbol;Acc:HGNC:31111]	ARL5C	0.0183664	1.86017e-06	1.82262e-06	1.94878e-06	0.0197012	1.94384e-06
ADP ribosylation factor like GTPase 6 [Source:HGNC Symbol;Acc:HGNC:13210]	ARL6	5.76648	6.39899	7.23581	6.89869	6.16586	5.98703
ADP ribosylation factor like GTPase 6 interacting protein 1 [Source:HGNC Symbol;Acc:HGNC:697]	ARL6IP1	100.05	111.201	113.039	172.019	153.162	155.993
ADP ribosylation factor like GTPase 6 interacting protein 4 [Source:HGNC Symbol;Acc:HGNC:18076]	ARL6IP4	0.973325	0.911486	0.747276	0.896441	0.689475	0.87473
ADP ribosylation factor like GTPase 6 interacting protein 5 [Source:HGNC Symbol;Acc:HGNC:16937]	ARL6IP5	226.858	215.594	226.224	187.434	176.722	169.892
ADP ribosylation factor like GTPase 6 interacting protein 6 [Source:HGNC Symbol;Acc:HGNC:24048]	ARL6IP6	30.1179	29.2047	30.9117	29.2902	25.4514	25.2116
ADP ribosylation factor like GTPase 8A [Source:HGNC Symbol;Acc:HGNC:25192]	ARL8A	53.6062	69.2914	63.6824	70.6238	65.6181	64.7493
ADP ribosylation factor like GTPase 8B [Source:HGNC Symbol;Acc:HGNC:25564]	ARL8B	92.1351	116.354	115.499	113.107	98.6932	96.3367
ADP ribosylation factor like GTPase 9 [Source:HGNC Symbol;Acc:HGNC:23592]	ARL9	0.110189	0.0930104	0.127585	0.214368	0.216694	0.174948
ADP ribosylation factor like GTPase 10 [Source:HGNC Symbol;Acc:HGNC:22042]	ARL10	42.2569	35.9385	35.3042	59.4378	57.7778	59.9869
ADP ribosylation factor like GTPase 11 [Source:HGNC Symbol;Acc:HGNC:24046]	ARL11	0.183648	0.0186036	0.145811	0.0779532	0.157596	0.136071
ADP ribosylation factor like GTPase 13A [Source:HGNC Symbol;Acc:HGNC:31709]	ARL13A	1.83646e-06	1.86017e-06	0.018228	1.94878e-06	0.0197012	0.0194404
ADP ribosylation factor like GTPase 13B [Source:HGNC Symbol;Acc:HGNC:25419]	ARL13B	9.62305	11.161	10.8081	10.3675	8.74646	10.244
ADP ribosylation factor like GTPase 14 [Source:HGNC Symbol;Acc:HGNC:22974]	ARL14	1.83646e-06	1.86017e-06	1.82262e-06	1.94878e-06	1.96992e-06	1.94384e-06
ADP ribosylation factor like GTPase 14 effector protein [Source:HGNC Symbol;Acc:HGNC:26798]	ARL14EP	16.5098	20.0898	20.0124	19.2929	16.9019	15.8812
ADP ribosylation factor like GTPase 14 effector protein like [Source:HGNC Symbol;Acc:HGNC:44201]	ARL14EPL	0.0183664	1.86017e-06	1.82262e-06	1.94878e-06	1.96992e-06	1.94384e-06
ADP ribosylation factor like GTPase 15 [Source:HGNC Symbol;Acc:HGNC:25945]	ARL15	29.0161	27.5863	28.8156	23.7751	21.9055	22.0626
ADP ribosylation factor like GTPase 16 [Source:HGNC Symbol;Acc:HGNC:27902]	ARL16	15.5548	14.6581	14.0524	15.9995	17.0398	17.2419
ADP ribosylation factor like GTPase 17A [Source:HGNC Symbol;Acc:HGNC:24096]	ARL17A	0.808044	0.651062	0.765503	0.837978	0.492483	0.485962
ADP ribosylation factor like GTPase 17B [Source:HGNC Symbol;Acc:HGNC:32387]	ARL17B	1.06515	1.15331	1.42165	1.16927	1.26075	1.24406
armadillo repeat containing 1 [Source:HGNC Symbol;Acc:HGNC:17684]	ARMC1	33.1481	37.1848	39.6602	39.9305	34.1782	34.5809
armadillo repeat containing 2 [Source:HGNC Symbol;Acc:HGNC:23045]	ARMC2	1.48753	1.84157	1.62213	1.69544	1.24105	1.47732
armadillo repeat containing 3 [Source:HGNC Symbol;Acc:HGNC:30964]	ARMC3	1.83646e-06	1.86017e-06	0.018228	1.94878e-06	1.96992e-06	1.94384e-06
armadillo repeat containing 5 [Source:HGNC Symbol;Acc:HGNC:25781]	ARMC5	25.839	27.9956	26.9383	32.6811	34.9858	36.7969
armadillo repeat containing 6 [Source:HGNC Symbol;Acc:HGNC:25049]	ARMC6	35.0396	32.2368	30.6747	33.5385	34.2964	33.7062
armadillo repeat containing 7 [Source:HGNC Symbol;Acc:HGNC:26168]	ARMC7	16.9138	16.1091	16.8775	14.1092	14.8729	14.9481
armadillo repeat containing 8 [Source:HGNC Symbol;Acc:HGNC:24999]	ARMC8	35.664	36.478	36.015	32.6031	31.9719	31.8984
armadillo repeat containing 9 [Source:HGNC Symbol;Acc:HGNC:20730]	ARMC9	29.2915	26.9725	27.6492	43.3019	47.16	46.7299
armadillo repeat containing 10 [Source:HGNC Symbol;Acc:HGNC:21706]	ARMC10	15.3344	16.0347	16.4765	17.9678	17.1974	16.1922
armadillo repeat containing 12 [Source:HGNC Symbol;Acc:HGNC:21099]	ARMC12	0.459117	0.558053	0.419205	0.682075	0.512182	0.485962
armadillo repeat containing X-linked 1 [Source:HGNC Symbol;Acc:HGNC:18073]	ARMCX1	37.776	45.2952	44.5813	41.0998	38.118	38.7796
armadillo repeat containing X-linked 2 [Source:HGNC Symbol;Acc:HGNC:16869]	ARMCX2	29.1446	26.0796	25.3162	27.3609	25.1953	23.987
armadillo repeat containing X-linked 3 [Source:HGNC Symbol;Acc:HGNC:24065]	ARMCX3	96.763	116.261	118.179	106.384	91.2074	87.9005
armadillo repeat containing X-linked 4 [Source:HGNC Symbol;Acc:HGNC:28615]	ARMCX4	21.0091	23.2707	25.2068	31.6482	32.484	29.9546
armadillo repeat containing X-linked 5 [Source:HGNC Symbol;Acc:HGNC:25772]	ARMCX5	8.79664	10.2495	9.27714	9.00337	8.84496	8.47515
armadillo repeat containing X-linked 6 [Source:HGNC Symbol;Acc:HGNC:26094]	ARMCX6	13.6082	15.1976	15.3647	17.6365	17.6899	17.2224
armadillo like helical domain containing 1 [Source:HGNC Symbol;Acc:HGNC:34345]	ARMH1	0.0183664	0.0186036	0.0364542	0.0194898	0.0394004	1.94384e-06
armadillo like helical domain containing 2 [Source:HGNC Symbol;Acc:HGNC:49394]	ARMH2	1.83646e-06	1.86017e-06	1.82262e-06	1.94878e-06	1.96992e-06	1.94384e-06
armadillo like helical domain containing 3 [Source:HGNC Symbol;Acc:HGNC:25788]	ARMH3	25.5268	27.4375	25.4256	26.2111	25.5302	25.2116
armadillo like helical domain containing 4 [Source:HGNC Symbol;Acc:HGNC:19846]	ARMH4	0.771315	0.427841	0.510336	2.18264	2.95489	2.74082
age-related maculopathy susceptibility 2 [Source:HGNC Symbol;Acc:HGNC:32685]	ARMS2	1.83646e-06	0.0186036	1.82262e-06	1.94878e-06	0.0197012	0.0194404
acidic residue methyltransferase 1 [Source:HGNC Symbol;Acc:HGNC:17872]	ARMT1	27.9693	31.5857	33.0259	35.5653	32.7598	32.8509
aryl hydrocarbon receptor nuclear translocator [Source:HGNC Symbol;Acc:HGNC:700]	ARNT	72.4116	68.6217	67.4005	71.91	70.2475	72.6996
aryl hydrocarbon receptor nuclear translocator 2 [Source:HGNC Symbol;Acc:HGNC:16876]	ARNT2	1.83646e-06	1.86017e-06	1.82262e-06	1.94878e-06	0.0590997	0.0194404
actin related protein 2/3 complex subunit 1A [Source:HGNC Symbol;Acc:HGNC:703]	ARPC1A	36.2884	36.3849	38.8947	30.1866	30.6914	32.0539
actin related protein 2/3 complex subunit 1B [Source:HGNC Symbol;Acc:HGNC:704]	ARPC1B	18.4748	18.4157	19.6843	14.7328	15.0896	15.3563
actin related protein 2/3 complex subunit 2 [Source:HGNC Symbol;Acc:HGNC:705]	ARPC2	362.848	370.193	379.998	381.747	389.06	383.112
actin related protein 2/3 complex subunit 3 [Source:HGNC Symbol;Acc:HGNC:706]	ARPC3	108.369	113.024	117.687	122.851	123.435	122.909
actin related protein 2/3 complex subunit 4 [Source:HGNC Symbol;Acc:HGNC:707]	ARPC4	74.8908	68.4171	71.9935	80.4652	74.0494	76.6262
ARPC4-TTLL3 readthrough [Source:HGNC Symbol;Acc:HGNC:38830]	ARPC4-TTLL3	1.83646e-06	0.0186036	1.82262e-06	0.0194898	0.0197012	0.0388788
actin related protein 2/3 complex subunit 5 [Source:HGNC Symbol;Acc:HGNC:708]	ARPC5	205.904	200.359	207.761	203.336	187.852	193.509
actin related protein 2/3 complex subunit 5 like [Source:HGNC Symbol;Acc:HGNC:23366]	ARPC5L	54.5612	56.5864	57.0298	61.7764	58.0536	57.9459
actin related protein 2/3 complex inhibitor [Source:HGNC Symbol;Acc:HGNC:28782]	ARPIN	49.4926	43.0816	46.9872	44.1399	41.7033	44.1641
ARPIN-AP3S2 readthrough [Source:HGNC Symbol;Acc:HGNC:38824]	ARPIN-AP3S2	1.83646e-06	1.86017e-06	1.82262e-06	1.94878e-06	1.96992e-06	1.94384e-06
cAMP regulated phosphoprotein 19 [Source:HGNC Symbol;Acc:HGNC:16967]	ARPP19	188.604	196.527	200.798	233.756	209.679	203.792
cAMP regulated phosphoprotein 21 [Source:HGNC Symbol;Acc:HGNC:16968]	ARPP21	1.83646e-06	1.86017e-06	1.82262e-06	0.0194898	1.96992e-06	0.0194404
arrestin 3 [Source:HGNC Symbol;Acc:HGNC:710]	ARR3	1.83646e-06	1.86017e-06	1.82262e-06	1.94878e-06	1.96992e-06	1.94384e-06
arrestin beta 1 [Source:HGNC Symbol;Acc:HGNC:711]	ARRB1	252.844	216.319	219.717	264.157	264.324	273.596
arrestin beta 2 [Source:HGNC Symbol;Acc:HGNC:712]	ARRB2	29.1446	23.68	25.0064	18.7863	18.6552	20.3715
arrestin domain containing 1 [Source:HGNC Symbol;Acc:HGNC:28633]	ARRDC1	27.1429	25.1867	25.0975	21.1638	23.186	23.8121
arrestin domain containing 2 [Source:HGNC Symbol;Acc:HGNC:25225]	ARRDC2	45.7095	32.367	33.0441	34.1037	35.4783	36.8358
arrestin domain containing 3 [Source:HGNC Symbol;Acc:HGNC:29263]	ARRDC3	64.5148	64.3619	70.7359	73.2742	50.7058	52.231
arrestin domain containing 4 [Source:HGNC Symbol;Acc:HGNC:28087]	ARRDC4	4.1504	3.16229	3.13491	2.47495	1.49714	1.5162
arrestin domain containing 5 [Source:HGNC Symbol;Acc:HGNC:31407]	ARRDC5	1.83646e-06	1.86017e-06	1.82262e-06	1.94878e-06	0.0197012	0.0194404
arylsulfatase A [Source:HGNC Symbol;Acc:HGNC:713]	ARSA	65.2494	53.1265	50.924	52.9874	53.3258	55.8077
arylsulfatase B [Source:HGNC Symbol;Acc:HGNC:714]	ARSB	38.9329	38.0777	39.5691	51.4283	57.1672	56.8768
arylsulfatase D [Source:HGNC Symbol;Acc:HGNC:717]	ARSD	17.6116	17.4856	19.174	31.4338	33.666	34.6587
arylsulfatase F [Source:HGNC Symbol;Acc:HGNC:721]	ARSF	1.83646e-06	1.86017e-06	1.82262e-06	1.94878e-06	1.96992e-06	1.94384e-06
arylsulfatase G [Source:HGNC Symbol;Acc:HGNC:24102]	ARSG	1.46917	1.46954	1.82262	1.46159	0.906167	1.45788
arylsulfatase family member H [Source:HGNC Symbol;Acc:HGNC:32488]	ARSH	1.83646e-06	1.86017e-06	1.82262e-06	1.94878e-06	1.96992e-06	1.94384e-06
arylsulfatase family member I [Source:HGNC Symbol;Acc:HGNC:32521]	ARSI	1.83646e-06	1.86017e-06	1.82262e-06	0.0194898	1.96992e-06	1.94384e-06
arylsulfatase family member J [Source:HGNC Symbol;Acc:HGNC:26286]	ARSJ	34.4336	30.916	33.0259	40.9244	42.314	38.974
arylsulfatase family member K [Source:HGNC Symbol;Acc:HGNC:25239]	ARSK	7.86005	9.7845	10.6623	8.76952	8.62827	7.69761
arylsulfatase L [Source:HGNC Symbol;Acc:HGNC:719]	ARSL	1.59772	1.67416	1.49455	3.37139	4.41263	4.87904
ADP-ribosyltransferase 1 [Source:HGNC Symbol;Acc:HGNC:723]	ART1	1.83646e-06	0.148816	0.0546805	1.94878e-06	0.0197012	0.0194404
ADP-ribosyltransferase 3 (inactive) [Source:HGNC Symbol;Acc:HGNC:725]	ART3	0.0183664	1.86017e-06	1.82262e-06	0.253344	0.0984981	0.0583172
ADP-ribosyltransferase 4 (inactive) (Dombrock blood group) [Source:HGNC Symbol;Acc:HGNC:726]	ART4	96.2672	62.8552	64.9035	50.6098	53.9759	53.5334
ADP-ribosyltransferase 5 [Source:HGNC Symbol;Acc:HGNC:24049]	ART5	1.83646e-06	0.0372053	0.0364542	1.94878e-06	1.96992e-06	0.0194404
artemin [Source:HGNC Symbol;Acc:HGNC:727]	ARTN	0.220377	0.353434	0.3463	0.292319	0.236393	0.252701
ARV1 homolog, fatty acid homeostasis modulator [Source:HGNC Symbol;Acc:HGNC:29561]	ARV1	10.0638	10.4542	11.3003	11.5563	11.5832	10.1469
ARVCF delta catenin family member [Source:HGNC Symbol;Acc:HGNC:728]	ARVCF	37.3536	46.4485	41.9385	72.4947	88.5481	88.2115
aristaless related homeobox [Source:HGNC Symbol;Acc:HGNC:18060]	ARX	1.83646e-06	1.86017e-06	1.82262e-06	1.94878e-06	1.96992e-06	1.94384e-06
arsenite methyltransferase [Source:HGNC Symbol;Acc:HGNC:17452]	AS3MT	0.0734602	0.055807	1.82262e-06	1.94878e-06	1.96992e-06	0.0194404
N-acylsphingosine amidohydrolase 1 [Source:HGNC Symbol;Acc:HGNC:735]	ASAH1	13.8469	13.4862	12.0293	18.2016	18.9113	16.2894
N-acylsphingosine amidohydrolase 2 [Source:HGNC Symbol;Acc:HGNC:18860]	ASAH2	0.165283	0.353434	0.273395	0.311807	0.275791	0.330455
N-acylsphingosine amidohydrolase 2B [Source:HGNC Symbol;Acc:HGNC:23456]	ASAH2B	1.12024	1.71136	1.84085	2.8842	2.6791	2.37149
ArfGAP with SH3 domain, ankyrin repeat and PH domain 1 [Source:HGNC Symbol;Acc:HGNC:2720]	ASAP1	332.675	338.812	340.958	269.224	247.127	249.123
ArfGAP with SH3 domain, ankyrin repeat and PH domain 2 [Source:HGNC Symbol;Acc:HGNC:2721]	ASAP2	209.65	198.703	198.702	178.879	183.045	183.071
ArfGAP with SH3 domain, ankyrin repeat and PH domain 3 [Source:HGNC Symbol;Acc:HGNC:14987]	ASAP3	58.4912	42.2073	43.8887	19.5073	22.9496	23.7732
ankyrin repeat and SOCS box containing 1 [Source:HGNC Symbol;Acc:HGNC:16011]	ASB1	19.0808	26.0238	25.9906	35.3899	31.7355	32.5788
ankyrin repeat and SOCS box containing 2 [Source:HGNC Symbol;Acc:HGNC:16012]	ASB2	1.83646e-06	1.86017e-06	1.82262e-06	1.94878e-06	1.96992e-06	1.94384e-06
ankyrin repeat and SOCS box containing 3 [Source:HGNC Symbol;Acc:HGNC:16013]	ASB3	11.5881	13.449	13.9613	15.4733	14.1244	13.4319
ankyrin repeat and SOCS box containing 4 [Source:HGNC Symbol;Acc:HGNC:16009]	ASB4	1.83646e-06	1.86017e-06	1.82262e-06	1.94878e-06	1.96992e-06	1.94384e-06
ankyrin repeat and SOCS box containing 5 [Source:HGNC Symbol;Acc:HGNC:17180]	ASB5	1.83646e-06	1.86017e-06	1.82262e-06	1.94878e-06	1.96992e-06	1.94384e-06
ankyrin repeat and SOCS box containing 6 [Source:HGNC Symbol;Acc:HGNC:17181]	ASB6	49.7313	48.6807	43.2872	41.4896	41.2699	39.285
ankyrin repeat and SOCS box containing 7 [Source:HGNC Symbol;Acc:HGNC:17182]	ASB7	20.201	22.8987	22.236	23.8726	19.4037	19.8855
ankyrin repeat and SOCS box containing 8 [Source:HGNC Symbol;Acc:HGNC:17183]	ASB8	27.1061	26.5632	27.1935	26.7568	24.821	25.9892
ankyrin repeat and SOCS box containing 9 [Source:HGNC Symbol;Acc:HGNC:17184]	ASB9	1.17534	1.0603	1.14825	1.22773	1.31985	1.38013
ankyrin repeat and SOCS box containing 10 [Source:HGNC Symbol;Acc:HGNC:17185]	ASB10	1.83646e-06	1.86017e-06	1.82262e-06	1.94878e-06	1.96992e-06	1.94384e-06
ankyrin repeat and SOCS box containing 11 [Source:HGNC Symbol;Acc:HGNC:17186]	ASB11	1.83646e-06	0.0186036	0.018228	0.0389776	1.96992e-06	0.0194404
ankyrin repeat and SOCS box containing 12 [Source:HGNC Symbol;Acc:HGNC:19763]	ASB12	0.0183664	0.0372053	1.82262e-06	1.94878e-06	0.0787989	1.94384e-06
ankyrin repeat and SOCS box containing 13 [Source:HGNC Symbol;Acc:HGNC:19765]	ASB13	8.50281	7.32907	8.43874	9.64647	9.96781	10.9244
ankyrin repeat and SOCS box containing 14 [Source:HGNC Symbol;Acc:HGNC:19766]	ASB14	0.0183664	0.0372053	0.018228	0.0389776	0.0197012	0.0194404
ankyrin repeat and SOCS box containing 15 [Source:HGNC Symbol;Acc:HGNC:19767]	ASB15	1.83646e-06	1.86017e-06	1.82262e-06	1.94878e-06	1.96992e-06	1.94384e-06
ankyrin repeat and SOCS box containing 16 [Source:HGNC Symbol;Acc:HGNC:19768]	ASB16	0.110189	0.111612	0.0546805	0.0194898	0.137897	0.0388788
ankyrin repeat and SOCS box containing 17 [Source:HGNC Symbol;Acc:HGNC:19769]	ASB17	1.83646e-06	1.86017e-06	1.82262e-06	1.94878e-06	1.96992e-06	1.94384e-06
ankyrin repeat and SOCS box containing 18 [Source:HGNC Symbol;Acc:HGNC:19770]	ASB18	0.0734602	1.86017e-06	0.0546805	1.94878e-06	1.96992e-06	0.0194404
activating signal cointegrator 1 complex subunit 1 [Source:HGNC Symbol;Acc:HGNC:24268]	ASCC1	27.9876	25.9866	27.558	17.9093	18.1036	18.0194
activating signal cointegrator 1 complex subunit 2 [Source:HGNC Symbol;Acc:HGNC:24103]	ASCC2	50.3924	55.0797	55.5535	51.9545	52.2818	54.3109
activating signal cointegrator 1 complex subunit 3 [Source:HGNC Symbol;Acc:HGNC:18697]	ASCC3	88.3704	100.319	96.4713	98.8227	84.4506	86.4426
achaete-scute family bHLH transcription factor 1 [Source:HGNC Symbol;Acc:HGNC:738]	ASCL1	1.83646e-06	1.86017e-06	1.82262e-06	1.94878e-06	1.96992e-06	1.94384e-06
achaete-scute family bHLH transcription factor 2 [Source:HGNC Symbol;Acc:HGNC:739]	ASCL2	1.83646e-06	1.86017e-06	1.82262e-06	1.94878e-06	1.96992e-06	1.94384e-06
achaete-scute family bHLH transcription factor 3 [Source:HGNC Symbol;Acc:HGNC:740]	ASCL3	1.83646e-06	1.86017e-06	1.82262e-06	1.94878e-06	1.96992e-06	1.94384e-06
achaete-scute family bHLH transcription factor 4 [Source:HGNC Symbol;Acc:HGNC:24311]	ASCL4	1.83646e-06	1.86017e-06	1.82262e-06	1.94878e-06	1.96992e-06	1.94384e-06
achaete-scute family bHLH transcription factor 5 [Source:HGNC Symbol;Acc:HGNC:33169]	ASCL5	1.83646e-06	1.86017e-06	1.82262e-06	1.94878e-06	1.96992e-06	1.94384e-06
ASNSD1 upstream open reading frame [Source:HGNC Symbol;Acc:HGNC:53619]	ASDURF	1.83646e-06	1.86017e-06	1.82262e-06	1.94878e-06	1.96992e-06	1.94384e-06
anti-silencing function 1A histone chaperone [Source:HGNC Symbol;Acc:HGNC:20995]	ASF1A	31.3667	35.1758	34.7938	33.8114	27.9926	29.838
anti-silencing function 1B histone chaperone [Source:HGNC Symbol;Acc:HGNC:20996]	ASF1B	11.533	14.9558	16.7134	14.0507	11.9377	14.3067
asialoglycoprotein receptor 1 [Source:HGNC Symbol;Acc:HGNC:742]	ASGR1	3.63619	3.2553	2.80684	4.28732	5.2597	4.82073
asialoglycoprotein receptor 2 [Source:HGNC Symbol;Acc:HGNC:743]	ASGR2	1.83646e-06	1.86017e-06	1.82262e-06	1.94878e-06	1.96992e-06	0.0194404
ASH1 like histone lysine methyltransferase [Source:HGNC Symbol;Acc:HGNC:19088]	ASH1L	73.44	77.0297	69.8611	68.8894	64.318	64.9826
ASH2 like, histone lysine methyltransferase complex subunit [Source:HGNC Symbol;Acc:HGNC:744]	ASH2L	62.9538	61.0694	62.9351	66.6288	68.179	68.3454
acid sensing ion channel subunit 1 [Source:HGNC Symbol;Acc:HGNC:100]	ASIC1	1.78137	1.52534	1.84085	0.876953	0.945565	1.39957
acid sensing ion channel subunit 2 [Source:HGNC Symbol;Acc:HGNC:99]	ASIC2	1.83646e-06	1.86017e-06	1.82262e-06	1.94878e-06	1.96992e-06	1.94384e-06
acid sensing ion channel subunit 3 [Source:HGNC Symbol;Acc:HGNC:101]	ASIC3	0.642762	1.65555	1.60391	1.30569	1.08346	0.87473
acid sensing ion channel subunit family member 4 [Source:HGNC Symbol;Acc:HGNC:21263]	ASIC4	1.83646e-06	1.86017e-06	0.0364542	0.0194898	0.0197012	1.94384e-06
acid sensing ion channel subunit family member 5 [Source:HGNC Symbol;Acc:HGNC:17537]	ASIC5	1.83646e-06	1.86017e-06	1.82262e-06	1.94878e-06	1.96992e-06	1.94384e-06
agouti signaling protein [Source:HGNC Symbol;Acc:HGNC:745]	ASIP	1.83646e-06	1.86017e-06	1.82262e-06	1.94878e-06	1.96992e-06	1.94384e-06
argininosuccinate lyase [Source:HGNC Symbol;Acc:HGNC:746]	ASL	27.6938	26.3958	26.6649	19.5073	20.2311	20.3131
acetylserotonin O-methyltransferase [Source:HGNC Symbol;Acc:HGNC:750]	ASMT	0.036731	1.86017e-06	1.82262e-06	0.0389776	0.0197012	1.94384e-06
acetylserotonin O-methyltransferase like [Source:HGNC Symbol;Acc:HGNC:751]	ASMTL	23.323	21.0199	20.6321	23.4244	24.6043	25.7753
asparagine synthetase (glutamine-hydrolyzing) [Source:HGNC Symbol;Acc:HGNC:753]	ASNS	0.587669	3.34831	2.67925	2.22161	0.748573	0.738661
asparagine synthetase domain containing 1 [Source:HGNC Symbol;Acc:HGNC:24910]	ASNSD1	19.5032	22.0244	21.0148	20.0724	18.3006	18.5054
aspartoacylase [Source:HGNC Symbol;Acc:HGNC:756]	ASPA	1.83646e-06	1.86017e-06	1.82262e-06	0.0389776	1.96992e-06	1.94384e-06
aspartate dehydrogenase domain containing [Source:HGNC Symbol;Acc:HGNC:33856]	ASPDH	1.83646e-06	1.86017e-06	1.82262e-06	1.94878e-06	0.0590997	1.94384e-06
asparaginase [Source:HGNC Symbol;Acc:HGNC:20123]	ASPG	0.110189	0.148816	0.109359	0.0779532	0.0787989	0.0777556
aspartate beta-hydroxylase [Source:HGNC Symbol;Acc:HGNC:757]	ASPH	183.334	201.066	207.524	171.122	146.976	147.538
aspartate beta-hydroxylase domain containing 1 [Source:HGNC Symbol;Acc:HGNC:27380]	ASPHD1	0.165283	0.316231	0.291621	0.350783	0.374287	0.427647
aspartate beta-hydroxylase domain containing 2 [Source:HGNC Symbol;Acc:HGNC:30437]	ASPHD2	4.66461	5.15267	4.68414	11.1665	14.085	12.8099
assembly factor for spindle microtubules [Source:HGNC Symbol;Acc:HGNC:19048]	ASPM	60.897	71.5422	78.3545	64.0175	47.4358	55.9243
asporin [Source:HGNC Symbol;Acc:HGNC:14872]	ASPN	0.0183664	1.86017e-06	1.82262e-06	1.94878e-06	0.0197012	0.0777556
aspartic peptidase retroviral like 1 [Source:HGNC Symbol;Acc:HGNC:26321]	ASPRV1	1.83646e-06	1.86017e-06	1.82262e-06	1.94878e-06	1.96992e-06	1.94384e-06
ASPSCR1 tether for SLC2A4, UBX domain containing [Source:HGNC Symbol;Acc:HGNC:13825]	ASPSCR1	26.041	26.1912	24.6236	26.1332	26.7516	27.0583
asparaginase and isoaspartyl peptidase 1 [Source:HGNC Symbol;Acc:HGNC:16448]	ASRGL1	32.4135	34.562	31.0757	36.1304	41.4669	39.2267
argininosuccinate synthase 1 [Source:HGNC Symbol;Acc:HGNC:758]	ASS1	45.3238	38.766	35.9421	2.8842	3.54586	3.82937
asteroid homolog 1 [Source:HGNC Symbol;Acc:HGNC:25021]	ASTE1	7.23565	8.01734	8.16534	7.26896	7.28872	7.01727
astacin like metalloendopeptidase [Source:HGNC Symbol;Acc:HGNC:31704]	ASTL	1.83646e-06	1.86017e-06	1.82262e-06	1.94878e-06	1.96992e-06	1.94384e-06
astrotactin 1 [Source:HGNC Symbol;Acc:HGNC:773]	ASTN1	1.83646e-06	1.86017e-06	1.82262e-06	1.94878e-06	0.0394004	0.0194404
astrotactin 2 [Source:HGNC Symbol;Acc:HGNC:17021]	ASTN2	0.808044	0.725468	0.455657	0.487197	0.433385	0.505401
ASXL transcriptional regulator 1 [Source:HGNC Symbol;Acc:HGNC:18318]	ASXL1	125.999	125.245	122.972	142.982	144.277	139.782
ASXL transcriptional regulator 2 [Source:HGNC Symbol;Acc:HGNC:23805]	ASXL2	84.7159	91.7808	87.0484	81.2057	74.9162	75.732
ASXL transcriptional regulator 3 [Source:HGNC Symbol;Acc:HGNC:29357]	ASXL3	0.036731	0.204621	0.0546805	0.253344	0.177295	0.0583172
ankyrin repeat, SAM and basic leucine zipper domain containing 1 [Source:HGNC Symbol;Acc:HGNC:1350]	ASZ1	1.83646e-06	1.86017e-06	1.82262e-06	1.94878e-06	1.96992e-06	1.94384e-06
ATPase family AAA domain containing 1 [Source:HGNC Symbol;Acc:HGNC:25903]	ATAD1	29.6955	37.1662	37.1632	36.6566	30.1989	31.4319
ATPase family AAA domain containing 2 [Source:HGNC Symbol;Acc:HGNC:30123]	ATAD2	38.8227	47.0065	51.5984	50.1032	46.9039	51.4146
ATPase family AAA domain containing 2B [Source:HGNC Symbol;Acc:HGNC:29230]	ATAD2B	19.3195	21.0943	20.7414	21.8264	19.975	19.5162
ATPase family AAA domain containing 3A [Source:HGNC Symbol;Acc:HGNC:25567]	ATAD3A	30.3383	31.3625	31.823	33.2072	33.075	33.0647
ATPase family AAA domain containing 3B [Source:HGNC Symbol;Acc:HGNC:24007]	ATAD3B	29.8608	30.7672	30.4925	33.6165	33.7448	31.0043
ATPase family AAA domain containing 3C [Source:HGNC Symbol;Acc:HGNC:32151]	ATAD3C	0.036731	0.0186036	0.0546805	0.0779532	0.0197012	0.0777556
ATPase family AAA domain containing 5 [Source:HGNC Symbol;Acc:HGNC:25752]	ATAD5	5.80321	7.21746	8.38406	6.58688	5.79158	6.27861
alpha tubulin acetyltransferase 1 [Source:HGNC Symbol;Acc:HGNC:21186]	ATAT1	15.261	13.0584	13.3234	20.1699	21.8858	22.6846
ATCAY kinesin light chain interacting caytaxin [Source:HGNC Symbol;Acc:HGNC:779]	ATCAY	1.83646e-06	1.86017e-06	1.82262e-06	1.94878e-06	1.96992e-06	1.94384e-06
arginyltransferase 1 [Source:HGNC Symbol;Acc:HGNC:782]	ATE1	37.7943	37.5568	40.9361	39.7941	34.3161	33.8811
activating transcription factor 1 [Source:HGNC Symbol;Acc:HGNC:783]	ATF1	14.3611	15.1418	16.0208	14.5379	12.706	13.2764
activating transcription factor 2 [Source:HGNC Symbol;Acc:HGNC:784]	ATF2	51.1454	68.7891	69.1502	64.8749	55.3548	54.4859
activating transcription factor 3 [Source:HGNC Symbol;Acc:HGNC:785]	ATF3	8.35589	133.504	111.216	49.9083	9.73142	12.5961
activating transcription factor 4 [Source:HGNC Symbol;Acc:HGNC:786]	ATF4	117.019	190.016	178.143	188.311	144.041	152.766
activating transcription factor 5 [Source:HGNC Symbol;Acc:HGNC:790]	ATF5	47.9683	51.5825	49.5571	49.7524	47.1403	47.5463
activating transcription factor 6 [Source:HGNC Symbol;Acc:HGNC:791]	ATF6	157.844	187.766	187.985	224.48	230.678	217.36
activating transcription factor 6 beta [Source:HGNC Symbol;Acc:HGNC:2349]	ATF6B	123.686	115.461	114.57	126.827	126.765	130.995
activating transcription factor 7 [Source:HGNC Symbol;Acc:HGNC:792]	ATF7	95.404	92.7295	89.6547	110.243	104.78	104.365
ATF7-NPFF readthrough [Source:HGNC Symbol;Acc:HGNC:55073]	ATF7-NPFF	1.83646e-06	1.86017e-06	1.82262e-06	1.94878e-06	1.96992e-06	1.94384e-06
activating transcription factor 7 interacting protein [Source:HGNC Symbol;Acc:HGNC:20092]	ATF7IP	95.5326	84.3959	83.4943	101.687	87.9177	86.6564
activating transcription factor 7 interacting protein 2 [Source:HGNC Symbol;Acc:HGNC:20397]	ATF7IP2	4.94008	7.16166	6.65257	6.29457	5.49609	5.05399
autophagy related 2A [Source:HGNC Symbol;Acc:HGNC:29028]	ATG2A	55.8834	53.2753	49.4842	50.4539	53.6607	52.7947
autophagy related 2B [Source:HGNC Symbol;Acc:HGNC:20187]	ATG2B	58.2525	64.9944	56.9387	58.1321	52.4788	56.7018
autophagy related 3 [Source:HGNC Symbol;Acc:HGNC:20962]	ATG3	50.8332	57.9257	58.8707	50.1811	47.2388	49.218
autophagy related 4A cysteine peptidase [Source:HGNC Symbol;Acc:HGNC:16489]	ATG4A	41.2836	39.5472	40.8449	33.0124	31.2036	30.5766
autophagy related 4B cysteine peptidase [Source:HGNC Symbol;Acc:HGNC:20790]	ATG4B	65.3045	66.2221	60.347	65.3816	65.6378	64.1856
autophagy related 4C cysteine peptidase [Source:HGNC Symbol;Acc:HGNC:16040]	ATG4C	9.23739	10.9192	11.6101	8.67208	7.86	9.19437
autophagy related 4D cysteine peptidase [Source:HGNC Symbol;Acc:HGNC:20789]	ATG4D	12.6348	13.5048	12.4121	11.1275	12.5484	11.0216
autophagy related 5 [Source:HGNC Symbol;Acc:HGNC:589]	ATG5	25.5451	28.0328	31.0575	31.8431	28.8397	29.3131
autophagy related 7 [Source:HGNC Symbol;Acc:HGNC:16935]	ATG7	29.4752	29.7255	28.9432	25.0224	27.3425	27.447
autophagy related 9A [Source:HGNC Symbol;Acc:HGNC:22408]	ATG9A	66.3513	61.9995	59.6726	57.0213	57.7385	57.3044
autophagy related 9B [Source:HGNC Symbol;Acc:HGNC:21899]	ATG9B	1.48753	1.00449	0.838407	0.292319	0.413686	0.641469
autophagy related 10 [Source:HGNC Symbol;Acc:HGNC:20315]	ATG10	2.90161	2.41822	2.6428	2.70881	2.85639	2.74082
autophagy related 12 [Source:HGNC Symbol;Acc:HGNC:588]	ATG12	51.0719	60.3067	61.076	61.5035	52.0454	49.4707
autophagy related 13 [Source:HGNC Symbol;Acc:HGNC:29091]	ATG13	83.2467	98.6263	96.4167	93.9897	85.0022	87.7644
autophagy related 14 [Source:HGNC Symbol;Acc:HGNC:19962]	ATG14	33.2399	33.0738	33.354	34.2401	32.0704	32.5788
autophagy related 16 like 1 [Source:HGNC Symbol;Acc:HGNC:21498]	ATG16L1	37.0597	40.1425	36.2519	39.7551	36.5421	37.1857
autophagy related 16 like 2 [Source:HGNC Symbol;Acc:HGNC:25464]	ATG16L2	100.16	81.7173	80.2865	38.6638	31.3612	33.5507
autophagy related 101 [Source:HGNC Symbol;Acc:HGNC:25679]	ATG101	30.2465	42.3189	38.7307	38.3715	34.5328	35.7084
5-aminoimidazole-4-carboxamide ribonucleotide formyltransferase/IMP cyclohydrolase [Source:HGNC Symbol;Acc:HGNC:794]	ATIC	35.7559	35.1572	35.6322	33.8893	34.6707	36.8747
atlastin GTPase 1 [Source:HGNC Symbol;Acc:HGNC:11231]	ATL1	3.17708	2.84606	2.6428	3.21549	3.11248	3.32397
atlastin GTPase 2 [Source:HGNC Symbol;Acc:HGNC:24047]	ATL2	30.2648	33.4645	33.7003	33.3826	29.2534	29.8185
atlastin GTPase 3 [Source:HGNC Symbol;Acc:HGNC:24526]	ATL3	187.962	195.43	199.541	175.605	149.143	147.246
ATM serine/threonine kinase [Source:HGNC Symbol;Acc:HGNC:795]	ATM	71.6219	79.1689	73.2329	82.5114	76.3345	74.313
ATM interactor [Source:HGNC Symbol;Acc:HGNC:29034]	ATMIN	61.9989	65.6826	64.4843	70.8577	68.8094	67.5873
atrophin 1 [Source:HGNC Symbol;Acc:HGNC:3033]	ATN1	361.562	350.177	343.436	325.252	342.274	345.012
atonal bHLH transcription factor 1 [Source:HGNC Symbol;Acc:HGNC:797]	ATOH1	1.83646e-06	1.86017e-06	1.82262e-06	1.94878e-06	1.96992e-06	1.94384e-06
atonal bHLH transcription factor 7 [Source:HGNC Symbol;Acc:HGNC:13907]	ATOH7	1.83646e-06	1.86017e-06	1.82262e-06	1.94878e-06	1.96992e-06	1.94384e-06
atonal bHLH transcription factor 8 [Source:HGNC Symbol;Acc:HGNC:24126]	ATOH8	15.5732	15.0488	13.9066	46.5954	46.7069	46.3606
antioxidant 1 copper chaperone [Source:HGNC Symbol;Acc:HGNC:798]	ATOX1	41.4489	34.7852	34.4658	28.3937	29.3716	28.8855
ATPase Na+/K+ transporting subunit alpha 1 [Source:HGNC Symbol;Acc:HGNC:799]	ATP1A1	911.49	828.371	808.606	606.168	632.858	618.899
ATPase Na+/K+ transporting subunit alpha 2 [Source:HGNC Symbol;Acc:HGNC:800]	ATP1A2	1.83646e-06	1.86017e-06	0.018228	1.94878e-06	1.96992e-06	1.94384e-06
ATPase Na+/K+ transporting subunit alpha 3 [Source:HGNC Symbol;Acc:HGNC:801]	ATP1A3	1.83646e-06	1.86017e-06	1.82262e-06	0.0194898	1.96992e-06	0.0388788
ATPase Na+/K+ transporting subunit alpha 4 [Source:HGNC Symbol;Acc:HGNC:14073]	ATP1A4	1.83646e-06	1.86017e-06	1.82262e-06	1.94878e-06	1.96992e-06	1.94384e-06
ATPase Na+/K+ transporting subunit beta 1 [Source:HGNC Symbol;Acc:HGNC:804]	ATP1B1	25.6737	30.916	33.6638	49.0703	50.0755	48.1295
ATPase Na+/K+ transporting subunit beta 2 [Source:HGNC Symbol;Acc:HGNC:805]	ATP1B2	0.0550956	0.0186036	0.0729067	0.0194898	0.0197012	0.0388788
ATPase Na+/K+ transporting subunit beta 3 [Source:HGNC Symbol;Acc:HGNC:806]	ATP1B3	219.898	244.445	231.218	325.466	376.63	340.347
ATPase Na+/K+ transporting family member beta 4 [Source:HGNC Symbol;Acc:HGNC:808]	ATP1B4	1.83646e-06	1.86017e-06	1.82262e-06	1.94878e-06	1.96992e-06	1.94384e-06
ATPase sarcoplasmic/endoplasmic reticulum Ca2+ transporting 1 [Source:HGNC Symbol;Acc:HGNC:811]	ATP2A1	1.01005	1.35793	0.947765	1.36415	1.47744	1.30238
ATPase sarcoplasmic/endoplasmic reticulum Ca2+ transporting 2 [Source:HGNC Symbol;Acc:HGNC:812]	ATP2A2	344.263	488.983	472.004	446.037	393.906	394.25
ATPase sarcoplasmic/endoplasmic reticulum Ca2+ transporting 3 [Source:HGNC Symbol;Acc:HGNC:813]	ATP2A3	26.7939	18.8063	19.2287	2.14366	2.6397	3.38228
ATPase plasma membrane Ca2+ transporting 1 [Source:HGNC Symbol;Acc:HGNC:814]	ATP2B1	73.2563	108.355	103.142	157.929	162.381	143.786
ATPase plasma membrane Ca2+ transporting 2 [Source:HGNC Symbol;Acc:HGNC:815]	ATP2B2	1.83646e-06	1.86017e-06	1.82262e-06	1.94878e-06	1.96992e-06	1.94384e-06
ATPase plasma membrane Ca2+ transporting 3 [Source:HGNC Symbol;Acc:HGNC:816]	ATP2B3	0.146919	0.167417	0.145811	0.136417	0.275791	0.136071
ATPase plasma membrane Ca2+ transporting 4 [Source:HGNC Symbol;Acc:HGNC:817]	ATP2B4	372.36	285.071	278.442	206.532	222.995	215.183
ATPase secretory pathway Ca2+ transporting 1 [Source:HGNC Symbol;Acc:HGNC:13211]	ATP2C1	124.787	134.044	129.096	137.467	126.745	128.449
ATPase secretory pathway Ca2+ transporting 2 [Source:HGNC Symbol;Acc:HGNC:29103]	ATP2C2	1.83646e-06	1.86017e-06	1.82262e-06	1.94878e-06	1.96992e-06	1.94384e-06
ATPase H+/K+ transporting subunit alpha [Source:HGNC Symbol;Acc:HGNC:819]	ATP4A	1.83646e-06	0.0186036	1.82262e-06	1.94878e-06	1.96992e-06	1.94384e-06
ATPase H+/K+ transporting subunit beta [Source:HGNC Symbol;Acc:HGNC:820]	ATP4B	0.110189	0.0930104	0.20049	0.0389776	0.0590997	1.94384e-06
ATP synthase F1 subunit alpha [Source:HGNC Symbol;Acc:HGNC:823]	ATP5F1A	273.871	262.582	261.036	266.32	267.791	277.658
ATP synthase F1 subunit beta [Source:HGNC Symbol;Acc:HGNC:830]	ATP5F1B	394.012	378.266	375.97	338.289	341.506	347.17
ATP synthase F1 subunit gamma [Source:HGNC Symbol;Acc:HGNC:833]	ATP5F1C	86.3319	84.2285	81.5076	87.091	85.7902	87.4145
ATP synthase F1 subunit delta [Source:HGNC Symbol;Acc:HGNC:837]	ATP5F1D	54.4877	49.6852	49.7393	52.5781	54.7836	58.3347
ATP synthase F1 subunit epsilon [Source:HGNC Symbol;Acc:HGNC:838]	ATP5F1E	121.17	122.325	120.986	128.736	133.187	135.33
ATP synthase inhibitory factor subunit 1 [Source:HGNC Symbol;Acc:HGNC:871]	ATP5IF1	58.0872	51.4709	53.6215	44.9974	46.9039	47.488
ATP synthase membrane subunit c locus 1 [Source:HGNC Symbol;Acc:HGNC:841]	ATP5MC1	24.2964	25.5401	24.496	23.8141	23.5997	23.5982
ATP synthase membrane subunit c locus 2 [Source:HGNC Symbol;Acc:HGNC:842]	ATP5MC2	111.069	98.1054	98.7861	100.694	99.816	108.602
ATP synthase membrane subunit c locus 3 [Source:HGNC Symbol;Acc:HGNC:843]	ATP5MC3	67.1226	65.9617	67.4188	68.7335	69.5383	72.758
ATP synthase membrane subunit e [Source:HGNC Symbol;Acc:HGNC:846]	ATP5ME	34.7091	33.2599	32.8801	32.3108	34.6116	37.4578
ATP synthase membrane subunit f [Source:HGNC Symbol;Acc:HGNC:848]	ATP5MF	32.4686	32.6646	31.1304	32.4862	33.3705	31.3736
ATP5MF-PTCD1 readthrough [Source:HGNC Symbol;Acc:HGNC:38844]	ATP5MF-PTCD1	1.83646e-06	0.055807	0.0364542	0.0584654	0.0590997	0.0583172
ATP synthase membrane subunit g [Source:HGNC Symbol;Acc:HGNC:14247]	ATP5MG	34.7274	34.2271	33.5362	34.6104	34.8676	35.9027
ATP synthase membrane subunit g like [Source:HGNC Symbol;Acc:HGNC:13213]	ATP5MGL	0.0183664	1.86017e-06	0.018228	0.0194898	0.0394004	0.0194404
ATP synthase membrane subunit j [Source:HGNC Symbol;Acc:HGNC:1188]	ATP5MJ	36.2884	35.0084	31.8412	36.6956	35.4586	37.6522
ATP synthase membrane subunit k [Source:HGNC Symbol;Acc:HGNC:30889]	ATP5MK	31.532	31.9205	30.055	34.3375	35.9905	35.3973
ATP synthase peripheral stalk-membrane subunit b [Source:HGNC Symbol;Acc:HGNC:840]	ATP5PB	87.2502	86.7026	85.3533	76.3143	75.8223	77.9675
ATP synthase peripheral stalk subunit d [Source:HGNC Symbol;Acc:HGNC:845]	ATP5PD	59.9604	53.8519	59.8913	56.1249	53.9168	54.5053
ATP synthase peripheral stalk subunit F6 [Source:HGNC Symbol;Acc:HGNC:847]	ATP5PF	49.9333	53.2939	52.1999	51.175	50.7649	54.136
ATP synthase peripheral stalk subunit OSCP [Source:HGNC Symbol;Acc:HGNC:850]	ATP5PO	23.0292	21.3176	20.7961	21.3586	22.6344	22.9373
ATPase H+ transporting accessory protein 1 [Source:HGNC Symbol;Acc:HGNC:868]	ATP6AP1	272.292	283.788	271.826	251.822	248.841	241.056
ATPase H+ transporting accessory protein 2 [Source:HGNC Symbol;Acc:HGNC:18305]	ATP6AP2	152.096	154.357	160.937	142.729	132.103	124.484
ATPase H+ transporting V0 subunit a1 [Source:HGNC Symbol;Acc:HGNC:865]	ATP6V0A1	56.9302	61.5717	58.0323	49.6744	47.7903	50.0539
ATPase H+ transporting V0 subunit a2 [Source:HGNC Symbol;Acc:HGNC:18481]	ATP6V0A2	36.013	42.2445	42.5764	45.0948	42.2746	40.4902
ATPase H+ transporting V0 subunit a4 [Source:HGNC Symbol;Acc:HGNC:866]	ATP6V0A4	0.0550956	1.86017e-06	0.018228	1.94878e-06	1.96992e-06	0.0388788
ATPase H+ transporting V0 subunit b [Source:HGNC Symbol;Acc:HGNC:861]	ATP6V0B	67.196	78.2016	72.8319	75.3789	64.6529	67.8789
ATPase H+ transporting V0 subunit c [Source:HGNC Symbol;Acc:HGNC:855]	ATP6V0C	0.367294	0.372036	0.419205	0.272831	0.334889	0.291578
ATPase H+ transporting V0 subunit d1 [Source:HGNC Symbol;Acc:HGNC:13724]	ATP6V0D1	118.103	134.639	125.05	113.439	111.478	109.73
ATPase H+ transporting V0 subunit d2 [Source:HGNC Symbol;Acc:HGNC:18266]	ATP6V0D2	0.257106	0.427841	0.145811	0.292319	1.96992e-06	0.0388788
ATPase H+ transporting V0 subunit e1 [Source:HGNC Symbol;Acc:HGNC:863]	ATP6V0E1	133.419	136.574	129.807	133.492	141.027	138.518
ATPase H+ transporting V0 subunit e2 [Source:HGNC Symbol;Acc:HGNC:21723]	ATP6V0E2	35.2967	30.1348	28.9068	15.5318	17.2565	19.0496
ATPase H+ transporting V1 subunit A [Source:HGNC Symbol;Acc:HGNC:851]	ATP6V1A	98.0302	101.658	103.051	136.746	139.293	131.812
ATPase H+ transporting V1 subunit B1 [Source:HGNC Symbol;Acc:HGNC:853]	ATP6V1B1	1.83646e-06	0.0372053	1.82262e-06	0.0389776	0.0197012	1.94384e-06
ATPase H+ transporting V1 subunit B2 [Source:HGNC Symbol;Acc:HGNC:854]	ATP6V1B2	118.323	154.673	141.672	129.224	112.601	112.937
ATPase H+ transporting V1 subunit C1 [Source:HGNC Symbol;Acc:HGNC:856]	ATP6V1C1	74.6153	91.725	91.4044	92.1384	83.1308	80.8638
ATPase H+ transporting V1 subunit C2 [Source:HGNC Symbol;Acc:HGNC:18264]	ATP6V1C2	0.0918248	0.130214	0.255169	0.292319	0.55158	0.544277
ATPase H+ transporting V1 subunit D [Source:HGNC Symbol;Acc:HGNC:13527]	ATP6V1D	56.4895	60.7718	60.4381	44.0035	42.6094	41.5399
ATPase H+ transporting V1 subunit E1 [Source:HGNC Symbol;Acc:HGNC:857]	ATP6V1E1	97.9567	106.755	102.121	97.9263	97.1763	98.6888
ATPase H+ transporting V1 subunit E2 [Source:HGNC Symbol;Acc:HGNC:18125]	ATP6V1E2	3.61783	4.3714	3.37185	3.27395	2.48211	2.25486
ATPase H+ transporting V1 subunit F [Source:HGNC Symbol;Acc:HGNC:16832]	ATP6V1F	70.8322	72.5839	74.9279	70.4874	70.8778	71.6694
ATP6V1F neighbor [Source:HGNC Symbol;Acc:HGNC:52392]	ATP6V1FNB	1.12024	1.0603	0.546788	1.1303	1.02436	1.20518
ATPase H+ transporting V1 subunit G1 [Source:HGNC Symbol;Acc:HGNC:864]	ATP6V1G1	53.1655	62.6506	62.3701	75.223	69.7353	68.1122
ATPase H+ transporting V1 subunit G2 [Source:HGNC Symbol;Acc:HGNC:862]	ATP6V1G2	0.51421	0.669663	0.583241	0.545661	0.55158	0.38877
ATP6V1G2-DDX39B readthrough (NMD candidate) [Source:HGNC Symbol;Acc:HGNC:41999]	ATP6V1G2-DDX39B	1.83646e-06	1.86017e-06	1.82262e-06	1.94878e-06	1.96992e-06	1.94384e-06
ATPase H+ transporting V1 subunit G3 [Source:HGNC Symbol;Acc:HGNC:18265]	ATP6V1G3	0.0183664	0.0372053	0.0364542	0.0389776	1.96992e-06	0.0194404
ATPase H+ transporting V1 subunit H [Source:HGNC Symbol;Acc:HGNC:18303]	ATP6V1H	56.4344	58.4838	56.5377	58.4829	60.3191	56.7018
ATPase copper transporting alpha [Source:HGNC Symbol;Acc:HGNC:869]	ATP7A	19.191	22.5081	19.7937	31.3559	32.4446	33.2786
ATPase copper transporting beta [Source:HGNC Symbol;Acc:HGNC:870]	ATP7B	15.2426	15.5138	15.0002	20.1114	22.2798	20.8769
ATPase phospholipid transporting 8A1 [Source:HGNC Symbol;Acc:HGNC:13531]	ATP8A1	1.43244	2.26941	2.35118	4.36527	4.19594	4.72353
ATPase phospholipid transporting 8A2 [Source:HGNC Symbol;Acc:HGNC:13533]	ATP8A2	0.238741	0.111612	0.20049	0.214368	0.137897	0.194386
ATPase phospholipid transporting 8B1 [Source:HGNC Symbol;Acc:HGNC:3706]	ATP8B1	276.846	273.333	279.28	245.566	246.93	246.946
ATPase phospholipid transporting 8B2 [Source:HGNC Symbol;Acc:HGNC:13534]	ATP8B2	409.53	412.27	413.097	199.36	182.71	188.902
ATPase phospholipid transporting 8B3 [Source:HGNC Symbol;Acc:HGNC:13535]	ATP8B3	2.6445	2.10199	2.35118	1.69544	1.63504	1.94384
ATPase phospholipid transporting 8B4 (putative) [Source:HGNC Symbol;Acc:HGNC:13536]	ATP8B4	1.83646e-06	1.86017e-06	1.82262e-06	1.94878e-06	1.96992e-06	1.94384e-06
ATPase phospholipid transporting 9A (putative) [Source:HGNC Symbol;Acc:HGNC:13540]	ATP9A	93.7145	86.4421	81.3618	127.294	132.95	127.147
ATPase phospholipid transporting 9B (putative) [Source:HGNC Symbol;Acc:HGNC:13541]	ATP9B	31.4953	31.1207	30.055	21.9043	22.595	22.8401
ATPase phospholipid transporting 10A (putative) [Source:HGNC Symbol;Acc:HGNC:13542]	ATP10A	1.83646e-06	1.86017e-06	1.82262e-06	0.0194898	1.96992e-06	0.0194404
ATPase phospholipid transporting 10B (putative) [Source:HGNC Symbol;Acc:HGNC:13543]	ATP10B	1.83646e-06	1.86017e-06	1.82262e-06	1.94878e-06	1.96992e-06	1.94384e-06
ATPase phospholipid transporting 10D (putative) [Source:HGNC Symbol;Acc:HGNC:13549]	ATP10D	53.4042	62.8552	66.07	72.1244	72.3159	71.2612
ATPase phospholipid transporting 11A [Source:HGNC Symbol;Acc:HGNC:13552]	ATP11A	172.315	183.264	176.812	188.525	196.145	196.036
ATPase phospholipid transporting 11B (putative) [Source:HGNC Symbol;Acc:HGNC:13553]	ATP11B	108.351	120.427	119.819	112.308	94.1032	94.529
ATPase phospholipid transporting 11C [Source:HGNC Symbol;Acc:HGNC:13554]	ATP11C	85.2668	85.6981	87.5405	91.8461	86.5387	84.4599
ATPase H+/K+ transporting non-gastric alpha2 subunit [Source:HGNC Symbol;Acc:HGNC:13816]	ATP12A	1.83646e-06	1.86017e-06	1.82262e-06	1.94878e-06	1.96992e-06	1.94384e-06
ATPase 13A1 [Source:HGNC Symbol;Acc:HGNC:24215]	ATP13A1	88.1684	84.2471	83.2938	88.8839	83.4263	83.1381
ATPase cation transporting 13A2 [Source:HGNC Symbol;Acc:HGNC:30213]	ATP13A2	105.339	95.1477	95.797	84.3822	99.3432	103.14
ATPase 13A3 [Source:HGNC Symbol;Acc:HGNC:24113]	ATP13A3	151.067	220.523	185.16	154.948	117.998	113.501
ATPase 13A4 [Source:HGNC Symbol;Acc:HGNC:25422]	ATP13A4	0.0918248	0.055807	0.0546805	0.0194898	0.0590997	0.0388788
ATPase 13A5 [Source:HGNC Symbol;Acc:HGNC:31789]	ATP13A5	1.83646e-06	1.86017e-06	1.82262e-06	1.94878e-06	1.96992e-06	1.94384e-06
ATP23 metallopeptidase and ATP synthase assembly factor homolog [Source:HGNC Symbol;Acc:HGNC:29452]	ATP23	3.23217	3.01348	3.42653	3.6832	2.7185	3.49892
ATP synthase mitochondrial F1 complex assembly factor 1 [Source:HGNC Symbol;Acc:HGNC:18803]	ATPAF1	34.8927	31.3997	31.0028	26.4645	28.82	30.3434
ATP synthase mitochondrial F1 complex assembly factor 2 [Source:HGNC Symbol;Acc:HGNC:18802]	ATPAF2	11.2391	11.1238	11.519	11.2834	12.0362	11.8574
ATP synthase c subunit lysine N-methyltransferase [Source:HGNC Symbol;Acc:HGNC:27029]	ATPSCKMT	11.6432	12.1655	11.9746	9.88032	9.21924	9.91359
ATR serine/threonine kinase [Source:HGNC Symbol;Acc:HGNC:882]	ATR	49.4926	51.8802	48.9191	43.4188	44.8355	43.1338
all-trans retinoic acid induced differentiation factor [Source:HGNC Symbol;Acc:HGNC:24090]	ATRAID	60.346	56.605	61.1672	52.0909	52.2227	54.1554
ATR interacting protein [Source:HGNC Symbol;Acc:HGNC:33499]	ATRIP	13.3327	13.17	13.3598	11.5173	10.8346	10.9827
attractin [Source:HGNC Symbol;Acc:HGNC:885]	ATRN	117.992	121.32	118.78	130.822	128.163	126.466
attractin like 1 [Source:HGNC Symbol;Acc:HGNC:29063]	ATRNL1	1.83646e-06	1.86017e-06	0.018228	0.0584654	1.96992e-06	0.0194404
ATRX chromatin remodeler [Source:HGNC Symbol;Acc:HGNC:886]	ATRX	124.512	113.935	111.8	130.062	127.493	125.164
ataxin 1 [Source:HGNC Symbol;Acc:HGNC:10548]	ATXN1	56.3609	60.7346	60.4928	57.2552	53.4637	53.0863
ataxin 1 like [Source:HGNC Symbol;Acc:HGNC:33279]	ATXN1L	78.7106	90.7205	83.9499	93.6195	87.701	89.0862
ataxin 2 [Source:HGNC Symbol;Acc:HGNC:10555]	ATXN2	75.8641	81.9033	83.2756	84.6745	87.2873	85.1402
ataxin 2 like [Source:HGNC Symbol;Acc:HGNC:31326]	ATXN2L	255.158	290.28	284.055	272.186	252.958	256.315
ataxin 3 [Source:HGNC Symbol;Acc:HGNC:7106]	ATXN3	29.8241	27.3259	27.5034	25.6849	24.9589	23.987
ataxin 3 like [Source:HGNC Symbol;Acc:HGNC:24173]	ATXN3L	1.83646e-06	1.86017e-06	1.82262e-06	1.94878e-06	1.96992e-06	1.94384e-06
ataxin 7 [Source:HGNC Symbol;Acc:HGNC:10560]	ATXN7	44.1485	50.0014	46.331	49.9278	43.2595	45.8358
ataxin 7 like 1 [Source:HGNC Symbol;Acc:HGNC:22210]	ATXN7L1	13.0021	11.8493	11.6101	12.3163	12.2923	12.7516
ataxin 7 like 2 [Source:HGNC Symbol;Acc:HGNC:28713]	ATXN7L2	5.32573	4.85505	4.5201	5.74891	5.31879	5.79265
ataxin 7 like 3 [Source:HGNC Symbol;Acc:HGNC:25416]	ATXN7L3	90.7945	89.809	88.7252	106.131	102.731	102.304
ataxin 7 like 3B [Source:HGNC Symbol;Acc:HGNC:37931]	ATXN7L3B	73.3665	76.1554	71.6837	93.9313	89.73	89.9026
ataxin 10 [Source:HGNC Symbol;Acc:HGNC:10549]	ATXN10	52.6145	52.8847	53.6215	53.5525	51.5529	54.4664
AU RNA binding methylglutaconyl-CoA hydratase [Source:HGNC Symbol;Acc:HGNC:890]	AUH	7.08873	6.90124	6.10578	6.54791	6.02797	5.85096
aurora kinase A and ninein interacting protein [Source:HGNC Symbol;Acc:HGNC:28363]	AUNIP	1.1937	1.78577	1.73149	1.30569	1.00466	1.12743
AUP1 lipid droplet regulating VLDL assembly factor [Source:HGNC Symbol;Acc:HGNC:891]	AUP1	123.3	126.082	123.738	121.877	112.936	114.24
aurora kinase A [Source:HGNC Symbol;Acc:HGNC:11393]	AURKA	13.7734	17.5414	17.8252	18.8837	15.5033	16.7948
aurora kinase A interacting protein 1 [Source:HGNC Symbol;Acc:HGNC:24114]	AURKAIP1	45.0116	43.435	44.4355	47.2385	48.9526	49.3152
aurora kinase B [Source:HGNC Symbol;Acc:HGNC:11390]	AURKB	13.7367	16.5183	16.5312	15.7462	14.2031	16.4255
aurora kinase C [Source:HGNC Symbol;Acc:HGNC:11391]	AURKC	0.367294	0.502248	0.510336	0.584636	0.256092	0.311016
activator of transcription and developmental regulator AUTS2 [Source:HGNC Symbol;Acc:HGNC:14262]	AUTS2	0.036731	0.0372053	0.0364542	0.097441	0.137897	0.194386
apoptosis and caspase activation inhibitor [Source:HGNC Symbol;Acc:HGNC:13509]	AVEN	17.5198	18.0623	18.0439	17.0129	19.1083	17.3974
advillin [Source:HGNC Symbol;Acc:HGNC:14188]	AVIL	2.68123	2.75305	2.60635	2.66983	2.10782	2.07991
AVL9 cell migration associated [Source:HGNC Symbol;Acc:HGNC:28994]	AVL9	42.6977	52.0104	52.4186	80.3677	74.5222	74.0603
arginine vasopressin [Source:HGNC Symbol;Acc:HGNC:894]	AVP	1.83646e-06	1.86017e-06	1.82262e-06	1.94878e-06	1.96992e-06	1.94384e-06
arginine vasopressin induced 1 [Source:HGNC Symbol;Acc:HGNC:30898]	AVPI1	4.75643	4.74344	4.39252	2.02673	2.30481	2.25486
arginine vasopressin receptor 1A [Source:HGNC Symbol;Acc:HGNC:895]	AVPR1A	1.83646e-06	1.86017e-06	1.82262e-06	1.94878e-06	1.96992e-06	0.0194404
arginine vasopressin receptor 1B [Source:HGNC Symbol;Acc:HGNC:896]	AVPR1B	1.83646e-06	1.86017e-06	1.82262e-06	1.94878e-06	1.96992e-06	1.94384e-06
arginine vasopressin receptor 2 [Source:HGNC Symbol;Acc:HGNC:897]	AVPR2	0.0734602	1.86017e-06	0.018228	1.94878e-06	0.0590997	0.0194404
acyl-CoA wax alcohol acyltransferase 1 [Source:HGNC Symbol;Acc:HGNC:23252]	AWAT1	1.83646e-06	1.86017e-06	1.82262e-06	1.94878e-06	1.96992e-06	1.94384e-06
acyl-CoA wax alcohol acyltransferase 2 [Source:HGNC Symbol;Acc:HGNC:23251]	AWAT2	0.0183664	0.0186036	1.82262e-06	0.097441	0.157596	0.194386
axonemal dynein light chain domain containing 1 [Source:HGNC Symbol;Acc:HGNC:26564]	AXDND1	0.0183664	0.055807	1.82262e-06	0.0194898	0.0394004	0.0194404
axin 1 [Source:HGNC Symbol;Acc:HGNC:903]	AXIN1	35.1866	34.748	34.1559	38.4495	38.5908	38.4297
axin 2 [Source:HGNC Symbol;Acc:HGNC:904]	AXIN2	2.68123	2.00899	2.26005	3.74166	4.90511	4.15982
AXL receptor tyrosine kinase [Source:HGNC Symbol;Acc:HGNC:905]	AXL	165.281	152.236	164.291	171.61	189.073	202.393
alpha-2-glycoprotein 1, zinc-binding [Source:HGNC Symbol;Acc:HGNC:910]	AZGP1	1.83646e-06	1.86017e-06	1.82262e-06	1.94878e-06	1.96992e-06	1.94384e-06
5-azacytidine induced 2 [Source:HGNC Symbol;Acc:HGNC:24002]	AZI2	31.8626	43.2676	43.9434	41.8014	32.7598	33.4341
antizyme inhibitor 1 [Source:HGNC Symbol;Acc:HGNC:16432]	AZIN1	92.6494	113.08	112.674	108.878	89.2572	90.5441
antizyme inhibitor 2 [Source:HGNC Symbol;Acc:HGNC:29957]	AZIN2	0.642762	0.427841	0.437431	0.331295	0.196994	0.155509
azurocidin 1 [Source:HGNC Symbol;Acc:HGNC:913]	AZU1	1.83646e-06	1.86017e-06	1.82262e-06	1.94878e-06	1.96992e-06	1.94384e-06
beta-2-microglobulin [Source:HGNC Symbol;Acc:HGNC:914]	B2M	737.393	720.407	768.545	538	558.04	562.45
beta-1,3-N-acetylgalactosaminyltransferase 1 (globoside blood group) [Source:HGNC Symbol;Acc:HGNC:918]	B3GALNT1	31.4034	26.154	27.0841	25.8603	24.2498	24.1425
beta-1,3-N-acetylgalactosaminyltransferase 2 [Source:HGNC Symbol;Acc:HGNC:28596]	B3GALNT2	43.7261	43.6954	46.6773	36.715	35.1237	37.0107
beta-1,3-galactosyltransferase 1 [Source:HGNC Symbol;Acc:HGNC:916]	B3GALT1	1.83646e-06	0.0186036	1.82262e-06	1.94878e-06	1.96992e-06	1.94384e-06
beta-1,3-galactosyltransferase 2 [Source:HGNC Symbol;Acc:HGNC:917]	B3GALT2	1.83646e-06	1.86017e-06	1.82262e-06	1.94878e-06	1.96992e-06	1.94384e-06
beta-1,3-galactosyltransferase 4 [Source:HGNC Symbol;Acc:HGNC:919]	B3GALT4	7.91514	6.58501	6.54321	6.68432	7.6827	8.51402
beta-1,3-galactosyltransferase 5 [Source:HGNC Symbol;Acc:HGNC:920]	B3GALT5	1.83646e-06	1.86017e-06	1.82262e-06	1.94878e-06	1.96992e-06	1.94384e-06
beta-1,3-galactosyltransferase 6 [Source:HGNC Symbol;Acc:HGNC:17978]	B3GALT6	36.8761	37.8173	37.1086	40.5152	42.1367	42.9978
beta-1,3-galactosyltransferase 9 [Source:HGNC Symbol;Acc:HGNC:53652]	B3GALT9	1.68954	1.45094	1.42165	1.4421	1.49714	1.36069
beta-1,3-glucuronyltransferase 1 [Source:HGNC Symbol;Acc:HGNC:921]	B3GAT1	1.83646e-06	1.86017e-06	1.82262e-06	1.94878e-06	1.96992e-06	1.94384e-06
beta-1,3-glucuronyltransferase 2 [Source:HGNC Symbol;Acc:HGNC:922]	B3GAT2	0.0183664	0.0930104	0.0364542	1.94878e-06	0.0394004	0.0388788
beta-1,3-glucuronyltransferase 3 [Source:HGNC Symbol;Acc:HGNC:923]	B3GAT3	21.7253	20.034	20.2129	23.3074	22.0434	22.3736
beta 3-glucosyltransferase [Source:HGNC Symbol;Acc:HGNC:20207]	B3GLCT	15.7201	16.6113	18.7548	22.8007	25.412	23.9676
UDP-GlcNAc:betaGal beta-1,3-N-acetylglucosaminyltransferase 2 [Source:HGNC Symbol;Acc:HGNC:15629]	B3GNT2	24.2964	23.9218	24.5143	21.0468	19.9947	19.6328
UDP-GlcNAc:betaGal beta-1,3-N-acetylglucosaminyltransferase 3 [Source:HGNC Symbol;Acc:HGNC:13528]	B3GNT3	1.83646e-06	1.86017e-06	1.82262e-06	1.94878e-06	1.96992e-06	1.94384e-06
UDP-GlcNAc:betaGal beta-1,3-N-acetylglucosaminyltransferase 4 [Source:HGNC Symbol;Acc:HGNC:15683]	B3GNT4	0.422387	0.539451	0.291621	0.467709	0.413686	0.466524
UDP-GlcNAc:betaGal beta-1,3-N-acetylglucosaminyltransferase 5 [Source:HGNC Symbol;Acc:HGNC:15684]	B3GNT5	30.7791	42.4677	44.5266	43.7307	31.7552	32.9481
UDP-GlcNAc:betaGal beta-1,3-N-acetylglucosaminyltransferase 6 [Source:HGNC Symbol;Acc:HGNC:24141]	B3GNT6	1.83646e-06	1.86017e-06	1.82262e-06	1.94878e-06	1.96992e-06	1.94384e-06
UDP-GlcNAc:betaGal beta-1,3-N-acetylglucosaminyltransferase 7 [Source:HGNC Symbol;Acc:HGNC:18811]	B3GNT7	1.17534	0.465045	0.583241	0.545661	0.29549	0.38877
UDP-GlcNAc:betaGal beta-1,3-N-acetylglucosaminyltransferase 8 [Source:HGNC Symbol;Acc:HGNC:24139]	B3GNT8	5.17882	4.40861	3.95509	2.29956	2.89579	2.21598
UDP-GlcNAc:betaGal beta-1,3-N-acetylglucosaminyltransferase 9 [Source:HGNC Symbol;Acc:HGNC:28714]	B3GNT9	19.4297	16.7043	14.344	14.8497	14.4198	14.2678
UDP-GlcNAc:betaGal beta-1,3-N-acetylglucosaminyltransferase like 1 [Source:HGNC Symbol;Acc:HGNC:21727]	B3GNTL1	2.86488	2.75305	2.6428	2.53342	2.48211	3.20734
beta-1,4-N-acetyl-galactosaminyltransferase 1 [Source:HGNC Symbol;Acc:HGNC:4117]	B4GALNT1	0.257106	0.334833	0.3463	0.487197	0.256092	0.174948
beta-1,4-N-acetyl-galactosaminyltransferase 2 [Source:HGNC Symbol;Acc:HGNC:24136]	B4GALNT2	1.83646e-06	1.86017e-06	1.82262e-06	1.94878e-06	1.96992e-06	1.94384e-06
beta-1,4-N-acetyl-galactosaminyltransferase 3 [Source:HGNC Symbol;Acc:HGNC:24137]	B4GALNT3	1.83646e-06	1.86017e-06	1.82262e-06	0.0194898	1.96992e-06	0.0583172
beta-1,4-N-acetyl-galactosaminyltransferase 4 [Source:HGNC Symbol;Acc:HGNC:26315]	B4GALNT4	1.52426	1.50674	1.07535	2.57239	2.77759	2.46868
beta-1,4-galactosyltransferase 1 [Source:HGNC Symbol;Acc:HGNC:924]	B4GALT1	175.969	217.045	212.244	151.479	141.243	142.484
beta-1,4-galactosyltransferase 2 [Source:HGNC Symbol;Acc:HGNC:925]	B4GALT2	55.9569	63.7295	60.9849	79.3933	81.476	79.1921
beta-1,4-galactosyltransferase 3 [Source:HGNC Symbol;Acc:HGNC:926]	B4GALT3	45.0667	43.063	41.2459	46.0692	45.8795	43.406
beta-1,4-galactosyltransferase 4 [Source:HGNC Symbol;Acc:HGNC:927]	B4GALT4	5.87667	8.05454	6.65257	6.95715	5.90977	5.55939
beta-1,4-galactosyltransferase 5 [Source:HGNC Symbol;Acc:HGNC:928]	B4GALT5	221.33	209.957	201.983	225.688	231.899	235.555
beta-1,4-galactosyltransferase 6 [Source:HGNC Symbol;Acc:HGNC:929]	B4GALT6	11.5697	10.975	12.9224	14.4794	13.5334	13.9373
beta-1,4-galactosyltransferase 7 [Source:HGNC Symbol;Acc:HGNC:930]	B4GALT7	25.3615	24.8333	24.5143	24.8859	28.5048	28.4773
beta-1,4-glucuronyltransferase 1 [Source:HGNC Symbol;Acc:HGNC:15685]	B4GAT1	29.2732	23.9032	24.0039	25.4706	28.2093	26.9999
B9 domain containing 1 [Source:HGNC Symbol;Acc:HGNC:24123]	B9D1	14.2509	16.3137	15.4741	10.7183	8.33278	9.52482
B9 domain containing 2 [Source:HGNC Symbol;Acc:HGNC:28636]	B9D2	4.86662	4.27839	4.77527	5.26171	4.45203	4.91792
BAALC binder of MAP3K1 and KLF4 [Source:HGNC Symbol;Acc:HGNC:14333]	BAALC	2.13029	0.558053	0.783729	0.331295	0.354588	0.330455
bile acid-CoA:amino acid N-acyltransferase [Source:HGNC Symbol;Acc:HGNC:932]	BAAT	0.0550956	0.0186036	0.018228	0.0584654	0.0590997	0.0194404
BRISC and BRCA1 A complex member 1 [Source:HGNC Symbol;Acc:HGNC:25008]	BABAM1	17.2444	18.9923	16.3489	18.5329	18.3203	19.1274
BRISC and BRCA1 A complex member 2 [Source:HGNC Symbol;Acc:HGNC:1106]	BABAM2	22.6068	21.7268	21.1424	16.74	15.8579	18.7969
beta-secretase 1 [Source:HGNC Symbol;Acc:HGNC:933]	BACE1	105.174	92.3761	87.741	82.5699	80.7275	82.9048
beta-secretase 2 [Source:HGNC Symbol;Acc:HGNC:934]	BACE2	253.597	244.891	247.968	522.176	483.734	489.615
BTB domain and CNC homolog 1 [Source:HGNC Symbol;Acc:HGNC:935]	BACH1	26.9409	49.8526	45.8571	43.6332	30.061	31.6069
BTB domain and CNC homolog 2 [Source:HGNC Symbol;Acc:HGNC:14078]	BACH2	0.0918248	0.0930104	0.0546805	1.20825	1.28045	1.24406
BCL2 associated agonist of cell death [Source:HGNC Symbol;Acc:HGNC:936]	BAD	30.2281	30.172	29.2895	34.4545	33.5281	33.6673
BAG cochaperone 1 [Source:HGNC Symbol;Acc:HGNC:937]	BAG1	49.6946	50.1502	52.4733	53.7669	53.5031	54.758
BAG cochaperone 2 [Source:HGNC Symbol;Acc:HGNC:938]	BAG2	6.94182	11.8865	11.1362	7.42486	6.52045	6.51187
BAG cochaperone 3 [Source:HGNC Symbol;Acc:HGNC:939]	BAG3	143.372	177.163	166.97	137.545	120.126	125.319
BAG cochaperone 4 [Source:HGNC Symbol;Acc:HGNC:940]	BAG4	18.6033	17.56	20.2675	19.2734	15.917	16.5032
BAG cochaperone 5 [Source:HGNC Symbol;Acc:HGNC:941]	BAG5	55.8651	58.9116	61.2947	55.891	52.5773	57.3822
BAG cochaperone 6 [Source:HGNC Symbol;Acc:HGNC:13919]	BAG6	290.95	308.286	297.834	287.055	300.118	302.831
BAH domain and coiled-coil containing 1 [Source:HGNC Symbol;Acc:HGNC:29279]	BAHCC1	29.6955	24.8705	22.1631	28.2768	28.3669	28.8077
bromo adjacent homology domain containing 1 [Source:HGNC Symbol;Acc:HGNC:29153]	BAHD1	52.0452	53.0707	48.6275	49.5965	49.7997	47.7602
BAR/IMD domain containing adaptor protein 2 [Source:HGNC Symbol;Acc:HGNC:947]	BAIAP2	14.5999	13.5048	12.7766	13.2322	14.1047	13.8207
BAR/IMD domain containing adaptor protein 2 like 1 [Source:HGNC Symbol;Acc:HGNC:21649]	BAIAP2L1	0.183648	0.241824	0.109359	0.0584654	0.0197012	0.0777556
BAR/IMD domain containing adaptor protein 2 like 2 [Source:HGNC Symbol;Acc:HGNC:26203]	BAIAP2L2	0.459117	0.688265	0.583241	0.467709	0.728874	0.563716
BAI1 associated protein 3 [Source:HGNC Symbol;Acc:HGNC:948]	BAIAP3	0.238741	0.223222	0.236943	0.409246	0.393987	0.38877
BCL2 antagonist/killer 1 [Source:HGNC Symbol;Acc:HGNC:949]	BAK1	17.3178	18.0995	16.7681	14.5379	14.932	15.3563
BMP and activin membrane bound inhibitor [Source:HGNC Symbol;Acc:HGNC:30251]	BAMBI	4.44423	7.31047	6.0511	6.0802	6.52045	6.16198
BAF nuclear assembly factor 1 [Source:HGNC Symbol;Acc:HGNC:17397]	BANF1	35.866	35.0642	34.1741	35.0196	35.1237	36.2915
BANF family member 2 [Source:HGNC Symbol;Acc:HGNC:16172]	BANF2	1.83646e-06	1.86017e-06	1.82262e-06	1.94878e-06	1.96992e-06	1.94384e-06
B cell scaffold protein with ankyrin repeats 1 [Source:HGNC Symbol;Acc:HGNC:18233]	BANK1	0.0183664	1.86017e-06	0.0546805	0.0194898	0.0394004	0.097194
BTG3 associated nuclear protein [Source:HGNC Symbol;Acc:HGNC:13450]	BANP	15.6283	19.1598	16.9504	18.0652	16.6065	17.1252
BRCA1 associated protein 1 [Source:HGNC Symbol;Acc:HGNC:950]	BAP1	90.6292	93.6596	86.8114	97.6534	95.7974	97.5031
BRCA1 associated RING domain 1 [Source:HGNC Symbol;Acc:HGNC:952]	BARD1	7.60294	8.07314	8.73036	8.20437	7.36751	8.39739
BarH like homeobox 1 [Source:HGNC Symbol;Acc:HGNC:953]	BARHL1	1.83646e-06	1.86017e-06	1.82262e-06	1.94878e-06	1.96992e-06	1.94384e-06
BarH like homeobox 2 [Source:HGNC Symbol;Acc:HGNC:954]	BARHL2	1.83646e-06	1.86017e-06	1.82262e-06	1.94878e-06	1.96992e-06	1.94384e-06
BARX homeobox 1 [Source:HGNC Symbol;Acc:HGNC:955]	BARX1	1.83646e-06	1.86017e-06	1.82262e-06	0.0194898	1.96992e-06	1.94384e-06
BARX homeobox 2 [Source:HGNC Symbol;Acc:HGNC:956]	BARX2	1.83646e-06	1.86017e-06	1.82262e-06	1.94878e-06	1.96992e-06	1.94384e-06
brain abundant membrane attached signal protein 1 [Source:HGNC Symbol;Acc:HGNC:957]	BASP1	46.444	45.3324	48.1354	80.1729	83.7611	87.3951
basic leucine zipper ATF-like transcription factor [Source:HGNC Symbol;Acc:HGNC:958]	BATF	0.0918248	0.0186036	0.0364542	0.097441	0.0197012	0.0388788
basic leucine zipper ATF-like transcription factor 2 [Source:HGNC Symbol;Acc:HGNC:25163]	BATF2	1.5059	0.874282	1.18471	0.409246	0.275791	0.408208
basic leucine zipper ATF-like transcription factor 3 [Source:HGNC Symbol;Acc:HGNC:28915]	BATF3	0.844773	1.15331	1.33052	1.42261	0.768272	1.10799
BCL2 associated X, apoptosis regulator [Source:HGNC Symbol;Acc:HGNC:959]	BAX	107.782	107.388	103.124	119.071	107.834	101.857
bromodomain adjacent to zinc finger domain 1A [Source:HGNC Symbol;Acc:HGNC:960]	BAZ1A	91.8046	89.9765	92.899	94.321	93.2168	91.7104
bromodomain adjacent to zinc finger domain 1B [Source:HGNC Symbol;Acc:HGNC:961]	BAZ1B	128.038	134.788	130.882	133.024	121.367	127.749
bromodomain adjacent to zinc finger domain 2A [Source:HGNC Symbol;Acc:HGNC:962]	BAZ2A	210.073	209.771	202.53	182.562	176.781	172.749
bromodomain adjacent to zinc finger domain 2B [Source:HGNC Symbol;Acc:HGNC:963]	BAZ2B	43.3772	41.0168	39.4962	53.7669	57.1475	55.2634
BCL2 binding component 3 [Source:HGNC Symbol;Acc:HGNC:17868]	BBC3	29.0344	30.8788	28.9614	39.2679	38.7681	36.8163
BBSome interacting protein 1 [Source:HGNC Symbol;Acc:HGNC:28093]	BBIP1	14.2509	17.1136	18.6636	16.3308	12.5287	13.2376
bublin coiled coil protein [Source:HGNC Symbol;Acc:HGNC:17823]	BBLN	44.9749	37.3708	36.7623	34.0062	37.0543	34.4254
basal body orientation factor 1 [Source:HGNC Symbol;Acc:HGNC:19855]	BBOF1	2.40576	3.10649	2.86152	2.35803	1.96993	2.4298
gamma-butyrobetaine hydroxylase 1 [Source:HGNC Symbol;Acc:HGNC:964]	BBOX1	1.83646e-06	1.86017e-06	1.82262e-06	1.94878e-06	1.96992e-06	1.94384e-06
Bardet-Biedl syndrome 1 [Source:HGNC Symbol;Acc:HGNC:966]	BBS1	1.96501	1.84157	1.51278	1.79288	1.61534	1.96328
Bardet-Biedl syndrome 2 [Source:HGNC Symbol;Acc:HGNC:967]	BBS2	19.0257	16.8159	15.9479	16.9739	19.7977	18.8747
Bardet-Biedl syndrome 4 [Source:HGNC Symbol;Acc:HGNC:969]	BBS4	7.12546	7.79412	7.80082	7.05459	7.22962	8.10582
Bardet-Biedl syndrome 5 [Source:HGNC Symbol;Acc:HGNC:970]	BBS5	5.30737	5.4131	5.10334	4.6381	4.23534	4.27645
Bardet-Biedl syndrome 7 [Source:HGNC Symbol;Acc:HGNC:18758]	BBS7	23.8189	29.0373	27.3029	22.45	18.7143	18.5442
Bardet-Biedl syndrome 9 [Source:HGNC Symbol;Acc:HGNC:30000]	BBS9	15.4079	15.5324	16.3489	14.5574	15.9958	15.7257
Bardet-Biedl syndrome 10 [Source:HGNC Symbol;Acc:HGNC:26291]	BBS10	22.7721	24.4612	26.829	24.2039	22.0631	23.6954
Bardet-Biedl syndrome 12 [Source:HGNC Symbol;Acc:HGNC:26648]	BBS12	7.69476	8.7056	9.33182	7.0351	6.16586	5.75377
BBX high mobility group box domain containing [Source:HGNC Symbol;Acc:HGNC:14422]	BBX	81.3184	81.1965	80.3411	80.5236	73.5766	74.0603
basal cell adhesion molecule (Lutheran blood group) [Source:HGNC Symbol;Acc:HGNC:6722]	BCAM	349.184	258.061	257.391	65.9662	89.1193	86.5592
brevican [Source:HGNC Symbol;Acc:HGNC:23059]	BCAN	0.0734602	0.0186036	0.0364542	0.0779532	0.0394004	0.097194
B cell receptor associated protein 29 [Source:HGNC Symbol;Acc:HGNC:24131]	BCAP29	1.28552	1.97178	1.54923	2.29956	2.32451	2.56587
B cell receptor associated protein 31 [Source:HGNC Symbol;Acc:HGNC:16695]	BCAP31	148.202	147.623	142.055	154.948	142.189	139.101
BCAR1 scaffold protein, Cas family member [Source:HGNC Symbol;Acc:HGNC:971]	BCAR1	202.892	186.259	190.391	197.451	194.136	202.956
BCAR3 adaptor protein, NSP family member [Source:HGNC Symbol;Acc:HGNC:973]	BCAR3	121.959	93.7712	92.5345	49.5575	46.2735	47.3131
brain enriched myelin associated protein 1 [Source:HGNC Symbol;Acc:HGNC:974]	BCAS1	1.83646e-06	1.86017e-06	1.82262e-06	1.94878e-06	1.96992e-06	1.94384e-06
BCAS2 pre-mRNA processing factor [Source:HGNC Symbol;Acc:HGNC:975]	BCAS2	20.8438	22.2476	24.0221	23.5413	20.4281	20.352
BCAS3 microtubule associated cell migration factor [Source:HGNC Symbol;Acc:HGNC:14347]	BCAS3	20.2194	16.2207	17.3514	16.9544	18.3794	19.6522
breast carcinoma amplified sequence 4 [Source:HGNC Symbol;Acc:HGNC:14367]	BCAS4	0.661127	0.576655	0.400978	0.545661	0.393987	0.213824
branched chain amino acid transaminase 1 [Source:HGNC Symbol;Acc:HGNC:976]	BCAT1	222.01	239.088	269.037	257.551	215.096	223.114
branched chain amino acid transaminase 2 [Source:HGNC Symbol;Acc:HGNC:977]	BCAT2	44.2954	41.2586	39.7331	40.7295	40.7774	41.5982
BRCA2 and CDKN1A interacting protein [Source:HGNC Symbol;Acc:HGNC:978]	BCCIP	33.1664	36.6082	35.7416	32.5641	31.9522	31.9373
BCDIN3 domain containing RNA methyltransferase [Source:HGNC Symbol;Acc:HGNC:27050]	BCDIN3D	4.77479	6.60361	6.25159	5.78788	4.76722	5.46219
butyrylcholinesterase [Source:HGNC Symbol;Acc:HGNC:983]	BCHE	1.83646e-06	1.86017e-06	1.82262e-06	1.94878e-06	1.96992e-06	1.94384e-06
branched chain keto acid dehydrogenase E1 subunit alpha [Source:HGNC Symbol;Acc:HGNC:986]	BCKDHA	0.183648	0.0930104	0.0546805	0.214368	0.137897	0.233263
branched chain keto acid dehydrogenase E1 subunit beta [Source:HGNC Symbol;Acc:HGNC:987]	BCKDHB	7.60294	7.90573	7.87372	8.73054	7.8009	8.41683
branched chain keto acid dehydrogenase kinase [Source:HGNC Symbol;Acc:HGNC:16902]	BCKDK	56.2507	55.7865	54.6057	54.41	57.3248	58.3347
BCL2 apoptosis regulator [Source:HGNC Symbol;Acc:HGNC:990]	BCL2	1.90992	2.79026	2.66103	4.89144	3.80195	4.93736
BCL2 related protein A1 [Source:HGNC Symbol;Acc:HGNC:991]	BCL2A1	0.0918248	0.0930104	1.82262e-06	0.0194898	1.96992e-06	1.94384e-06
BCL2 like 1 [Source:HGNC Symbol;Acc:HGNC:992]	BCL2L1	202.855	219.351	222.414	158.806	147.803	150.803
BCL2 like 2 [Source:HGNC Symbol;Acc:HGNC:995]	BCL2L2	36.4904	40.0309	41.2459	39.4628	33.7448	34.1144
BCL2L2-PABPN1 readthrough [Source:HGNC Symbol;Acc:HGNC:42959]	BCL2L2-PABPN1	0.679492	0.669663	0.783729	1.20825	0.925866	0.738661
BCL2 like 10 [Source:HGNC Symbol;Acc:HGNC:993]	BCL2L10	0.0734602	0.0372053	0.018228	0.0389776	0.0197012	0.194386
BCL2 like 11 [Source:HGNC Symbol;Acc:HGNC:994]	BCL2L11	11.1289	22.1918	22.3089	50.7073	52.8727	56.4686
BCL2 like 12 [Source:HGNC Symbol;Acc:HGNC:13787]	BCL2L12	8.2457	10.0449	10.1155	10.8742	10.5194	11.1188
BCL2 like 13 [Source:HGNC Symbol;Acc:HGNC:17164]	BCL2L13	61.1357	67.5056	64.9218	63.4328	68.6124	69.4729
BCL2 like 14 [Source:HGNC Symbol;Acc:HGNC:16657]	BCL2L14	1.83646e-06	1.86017e-06	1.82262e-06	1.94878e-06	1.96992e-06	1.94384e-06
BCL2 like 15 [Source:HGNC Symbol;Acc:HGNC:33624]	BCL2L15	0.275471	0.297629	0.291621	0.331295	0.275791	0.116632
BCL3 transcription coactivator [Source:HGNC Symbol;Acc:HGNC:998]	BCL3	83.1365	77.0297	76.0215	33.5385	30.8687	27.2138
BCL6 transcription repressor [Source:HGNC Symbol;Acc:HGNC:1001]	BCL6	26.647	27.791	27.1753	25.646	16.9413	16.9503
BCL6B transcription repressor [Source:HGNC Symbol;Acc:HGNC:1002]	BCL6B	276.259	243.645	245.853	237.323	235.642	227.468
BAF chromatin remodeling complex subunit BCL7A [Source:HGNC Symbol;Acc:HGNC:1004]	BCL7A	14.1407	14.6581	13.2869	19.1175	21.4919	21.8293
BAF chromatin remodeling complex subunit BCL7B [Source:HGNC Symbol;Acc:HGNC:1005]	BCL7B	47.2888	48.5505	48.8098	44.2373	39.9697	41.5399
BAF chromatin remodeling complex subunit BCL7C [Source:HGNC Symbol;Acc:HGNC:1006]	BCL7C	36.4537	30.0418	32.8436	40.1839	38.0392	38.7602
BCL9 transcription coactivator [Source:HGNC Symbol;Acc:HGNC:1008]	BCL9	16.4363	13.7653	15.2736	19.7412	20.2311	19.108
BCL9 like [Source:HGNC Symbol;Acc:HGNC:23688]	BCL9L	207.336	192.081	199.067	143.235	143.489	154.166
BCL10 immune signaling adaptor [Source:HGNC Symbol;Acc:HGNC:989]	BCL10	43.5608	50.5222	53.8585	71.2864	65.953	62.2612
BAF chromatin remodeling complex subunit BCL11A [Source:HGNC Symbol;Acc:HGNC:13221]	BCL11A	0.679492	0.651062	0.583241	1.34466	0.945565	0.602593
BAF chromatin remodeling complex subunit BCL11B [Source:HGNC Symbol;Acc:HGNC:13222]	BCL11B	0.0918248	0.0186036	0.018228	0.175392	0.256092	0.097194
BCL2 associated transcription factor 1 [Source:HGNC Symbol;Acc:HGNC:16863]	BCLAF1	90.9047	95.3524	102.668	105.819	96.9399	90.3108
BCLAF1 and THRAP3 family member 3 [Source:HGNC Symbol;Acc:HGNC:27413]	BCLAF3	9.29248	11.8865	11.4643	11.264	9.47533	9.58314
beta-carotene oxygenase 1 [Source:HGNC Symbol;Acc:HGNC:13815]	BCO1	1.83646e-06	0.0930104	0.018228	0.214368	0.137897	0.097194
beta-carotene oxygenase 2 [Source:HGNC Symbol;Acc:HGNC:18503]	BCO2	0.624398	0.688265	0.637919	0.857466	0.630377	0.427647
BCL6 corepressor [Source:HGNC Symbol;Acc:HGNC:20893]	BCOR	28.5202	34.4504	34.1377	35.4873	34.1585	32.3066
BCL6 corepressor like 1 [Source:HGNC Symbol;Acc:HGNC:25657]	BCORL1	24.0025	22.7313	21.3247	23.4244	26.2	25.1922
BCR activator of RhoGEF and GTPase [Source:HGNC Symbol;Acc:HGNC:1014]	BCR	282.576	232.428	230.051	242.857	265.033	268.056
BCS1 homolog, ubiquinol-cytochrome c reductase complex chaperone [Source:HGNC Symbol;Acc:HGNC:1020]	BCS1L	22.6986	20.3131	21.4523	20.5402	19.778	19.8077
3-hydroxybutyrate dehydrogenase 1 [Source:HGNC Symbol;Acc:HGNC:1027]	BDH1	1.24879	1.37653	1.36697	2.37752	2.30481	3.22678
3-hydroxybutyrate dehydrogenase 2 [Source:HGNC Symbol;Acc:HGNC:32389]	BDH2	19.2094	16.5741	15.9479	15.5708	15.72	16.9309
bradykinin receptor B1 [Source:HGNC Symbol;Acc:HGNC:1029]	BDKRB1	1.83646e-06	1.86017e-06	0.018228	1.94878e-06	1.96992e-06	1.94384e-06
bradykinin receptor B2 [Source:HGNC Symbol;Acc:HGNC:1030]	BDKRB2	1.83646e-06	0.0186036	1.82262e-06	1.94878e-06	1.96992e-06	1.94384e-06
brain derived neurotrophic factor [Source:HGNC Symbol;Acc:HGNC:1033]	BDNF	1.67118	2.56704	2.16892	0.760027	1.53654	1.16631
B double prime 1, subunit of RNA polymerase III transcription initiation factor IIIB [Source:HGNC Symbol;Acc:HGNC:13652]	BDP1	62.7518	65.8314	63.9922	66.7068	61.1267	58.5485
brain expressed associated with NEDD4 1 [Source:HGNC Symbol;Acc:HGNC:24160]	BEAN1	1.83646e-06	0.0930104	0.018228	0.0584654	0.0787989	0.0583172
beclin 1 [Source:HGNC Symbol;Acc:HGNC:1034]	BECN1	97.516	99.0355	99.0048	97.8288	98.6538	97.0171
beclin 2 [Source:HGNC Symbol;Acc:HGNC:38606]	BECN2	1.83646e-06	1.86017e-06	1.82262e-06	1.94878e-06	1.96992e-06	1.94384e-06
brain enriched guanylate kinase associated [Source:HGNC Symbol;Acc:HGNC:24163]	BEGAIN	0.165283	0.223222	0.0546805	0.253344	0.137897	0.0583172
BEN domain containing 2 [Source:HGNC Symbol;Acc:HGNC:28509]	BEND2	1.83646e-06	1.86017e-06	1.82262e-06	1.94878e-06	1.96992e-06	1.94384e-06
BEN domain containing 3 [Source:HGNC Symbol;Acc:HGNC:23040]	BEND3	4.68297	5.18988	4.61123	6.91818	7.32812	6.74513
BEN domain containing 4 [Source:HGNC Symbol;Acc:HGNC:23815]	BEND4	1.83646e-06	1.86017e-06	1.82262e-06	1.94878e-06	1.96992e-06	0.0194404
BEN domain containing 5 [Source:HGNC Symbol;Acc:HGNC:25668]	BEND5	0.0183664	1.86017e-06	1.82262e-06	1.94878e-06	1.96992e-06	1.94384e-06
BEN domain containing 6 [Source:HGNC Symbol;Acc:HGNC:20871]	BEND6	2.55268	2.73445	2.78861	2.06571	2.08812	1.88553
BEN domain containing 7 [Source:HGNC Symbol;Acc:HGNC:23514]	BEND7	27.6203	30.4882	29.3442	41.3142	37.4482	38.6241
bestrophin 1 [Source:HGNC Symbol;Acc:HGNC:12703]	BEST1	10.5596	11.347	8.65745	9.15927	10.7755	11.7408
bestrophin 2 [Source:HGNC Symbol;Acc:HGNC:17107]	BEST2	0.0183664	1.86017e-06	1.82262e-06	1.94878e-06	1.96992e-06	1.94384e-06
bestrophin 3 [Source:HGNC Symbol;Acc:HGNC:17105]	BEST3	0.0550956	0.111612	0.0729067	0.116929	0.0197012	0.0388788
bestrophin 4 [Source:HGNC Symbol;Acc:HGNC:17106]	BEST4	0.789679	0.63246	0.528562	0.389758	0.453084	0.524839
Bet1 golgi vesicular membrane trafficking protein [Source:HGNC Symbol;Acc:HGNC:14562]	BET1	19.1726	24.8891	27.1388	30.44	22.6147	21.5183
Bet1 golgi vesicular membrane trafficking protein like [Source:HGNC Symbol;Acc:HGNC:19348]	BET1L	48.96	57.8513	53.3117	56.2613	51.0013	50.0733
brain expressed X-linked 1 [Source:HGNC Symbol;Acc:HGNC:1036]	BEX1	0.0734602	0.130214	0.218716	0.0779532	0.0394004	0.0194404
brain expressed X-linked 2 [Source:HGNC Symbol;Acc:HGNC:30933]	BEX2	0.275471	3.49712	3.18959	2.397	0.354588	0.447085
brain expressed X-linked 3 [Source:HGNC Symbol;Acc:HGNC:13388]	BEX3	89.8396	91.3158	90.7848	94.399	100.171	103.704
brain expressed X-linked 4 [Source:HGNC Symbol;Acc:HGNC:25475]	BEX4	20.7704	24.8891	25.0428	30.3425	24.8998	22.7235
brain expressed X-linked 5 [Source:HGNC Symbol;Acc:HGNC:27990]	BEX5	0.0183664	1.86017e-06	1.82262e-06	1.94878e-06	1.96992e-06	1.94384e-06
bifunctional apoptosis regulator [Source:HGNC Symbol;Acc:HGNC:17613]	BFAR	100.638	107.704	102.759	94.5159	85.7705	88.8335
beaded filament structural protein 1 [Source:HGNC Symbol;Acc:HGNC:1040]	BFSP1	6.4827	4.94806	4.42897	3.21549	3.50647	3.65442
beaded filament structural protein 2 [Source:HGNC Symbol;Acc:HGNC:1041]	BFSP2	1.83646e-06	1.86017e-06	1.82262e-06	1.94878e-06	1.96992e-06	1.94384e-06
bone gamma-carboxyglutamate protein [Source:HGNC Symbol;Acc:HGNC:1043]	BGLAP	0.202012	0.167417	0.127585	0.175392	0.177295	0.116632
biglycan [Source:HGNC Symbol;Acc:HGNC:1044]	BGN	982.983	688.635	583.33	787.522	1381.19	1247.15
basic helix-loop-helix family member a9 [Source:HGNC Symbol;Acc:HGNC:35126]	BHLHA9	0.0183664	1.86017e-06	1.82262e-06	1.94878e-06	1.96992e-06	1.94384e-06
basic helix-loop-helix family member a15 [Source:HGNC Symbol;Acc:HGNC:22265]	BHLHA15	1.28552	17.653	16.6405	9.97776	0.945565	2.04103
basic helix-loop-helix family member e22 [Source:HGNC Symbol;Acc:HGNC:11963]	BHLHE22	1.83646e-06	1.86017e-06	1.82262e-06	1.94878e-06	1.96992e-06	1.94384e-06
basic helix-loop-helix family member e23 [Source:HGNC Symbol;Acc:HGNC:16093]	BHLHE23	1.83646e-06	1.86017e-06	1.82262e-06	1.94878e-06	1.96992e-06	1.94384e-06
basic helix-loop-helix family member e40 [Source:HGNC Symbol;Acc:HGNC:1046]	BHLHE40	60.9153	81.122	80.9061	61.7764	56.6944	58.8401
basic helix-loop-helix family member e41 [Source:HGNC Symbol;Acc:HGNC:16617]	BHLHE41	1.26716	1.13471	1.16648	1.09132	0.610678	0.602593
betaine--homocysteine S-methyltransferase [Source:HGNC Symbol;Acc:HGNC:1047]	BHMT	1.83646e-06	1.86017e-06	1.82262e-06	0.0194898	1.96992e-06	1.94384e-06
betaine--homocysteine S-methyltransferase 2 [Source:HGNC Symbol;Acc:HGNC:1048]	BHMT2	0.146919	0.111612	0.182264	0.175392	0.236393	0.0777556
BicC family RNA binding protein 1 [Source:HGNC Symbol;Acc:HGNC:19351]	BICC1	1.08351	0.892884	0.656145	0.857466	0.748573	0.816415
BICD cargo adaptor 1 [Source:HGNC Symbol;Acc:HGNC:1049]	BICD1	36.3435	31.7345	32.3515	33.2267	30.1989	29.7213
BICD cargo adaptor 2 [Source:HGNC Symbol;Acc:HGNC:17208]	BICD2	57.4077	60.2509	62.2061	67.4278	64.9681	67.9567
BICD family like cargo adaptor 1 [Source:HGNC Symbol;Acc:HGNC:28095]	BICDL1	1.83646e-06	0.055807	0.018228	0.136417	1.96992e-06	0.0777556
BICD family like cargo adaptor 2 [Source:HGNC Symbol;Acc:HGNC:33584]	BICDL2	0.0183664	0.0186036	1.82262e-06	1.94878e-06	1.96992e-06	1.94384e-06
BRD4 interacting chromatin remodeling complex associated protein [Source:HGNC Symbol;Acc:HGNC:4332]	BICRA	39.7777	40.1983	38.6396	40.6516	46.3917	42.5118
BICRA like chromatin remodeling complex associated protein [Source:HGNC Symbol;Acc:HGNC:21111]	BICRAL	28.2631	27.3445	25.462	25.4901	22.6935	25.6976
BH3 interacting domain death agonist [Source:HGNC Symbol;Acc:HGNC:1050]	BID	19.8521	20.2015	18.8095	22.9177	22.6541	23.6371
BCL2 interacting killer [Source:HGNC Symbol;Acc:HGNC:1051]	BIK	0.0183664	1.86017e-06	0.018228	0.19488	0.0590997	0.0583172
bridging integrator 1 [Source:HGNC Symbol;Acc:HGNC:1052]	BIN1	82.3101	58.7256	63.6459	32.5836	33.5872	34.717
bridging integrator 2 [Source:HGNC Symbol;Acc:HGNC:1053]	BIN2	1.83646e-06	1.86017e-06	1.82262e-06	1.94878e-06	1.96992e-06	1.94384e-06
bridging integrator 3 [Source:HGNC Symbol;Acc:HGNC:1054]	BIN3	27.3816	23.4382	23.9128	19.6827	16.8428	17.9028
baculoviral IAP repeat containing 2 [Source:HGNC Symbol;Acc:HGNC:590]	BIRC2	53.496	66.3151	71.9389	75.0476	59.9645	57.3044
baculoviral IAP repeat containing 3 [Source:HGNC Symbol;Acc:HGNC:591]	BIRC3	2.6996	24.2008	20.3222	10.348	2.14722	1.9244
baculoviral IAP repeat containing 5 [Source:HGNC Symbol;Acc:HGNC:593]	BIRC5	24.2229	29.1675	30.3284	32.4082	24.171	28.6522
baculoviral IAP repeat containing 6 [Source:HGNC Symbol;Acc:HGNC:13516]	BIRC6	118.764	129.245	112.474	108.625	102.771	105.939
baculoviral IAP repeat containing 7 [Source:HGNC Symbol;Acc:HGNC:13702]	BIRC7	1.83646e-06	1.86017e-06	1.82262e-06	1.94878e-06	1.96992e-06	1.94384e-06
basic, immunoglobulin-like variable motif containing [Source:HGNC Symbol;Acc:HGNC:16034]	BIVM	22.2395	22.6197	22.1448	18.3965	15.8579	14.365
BIVM-ERCC5 readthrough [Source:HGNC Symbol;Acc:HGNC:43690]	BIVM-ERCC5	1.83646e-06	1.86017e-06	1.82262e-06	1.94878e-06	1.96992e-06	1.94384e-06
BLACAT1 overlapping LEMD1 locus [Source:HGNC Symbol;Acc:HGNC:48597]	BLACAT1	0.0550956	1.86017e-06	1.82262e-06	1.94878e-06	1.96992e-06	1.94384e-06
BLCAP apoptosis inducing factor [Source:HGNC Symbol;Acc:HGNC:1055]	BLCAP	102.272	92.4877	87.4129	83.6222	84.687	82.4772
BH3-like motif containing, cell death inducer [Source:HGNC Symbol;Acc:HGNC:33495]	BLID	0.0183664	1.86017e-06	1.82262e-06	1.94878e-06	1.96992e-06	1.94384e-06
BLK proto-oncogene, Src family tyrosine kinase [Source:HGNC Symbol;Acc:HGNC:1057]	BLK	1.83646e-06	1.86017e-06	1.82262e-06	1.94878e-06	1.96992e-06	1.94384e-06
BLM RecQ like helicase [Source:HGNC Symbol;Acc:HGNC:1058]	BLM	6.66635	8.46378	9.13133	9.95827	8.72676	9.99134
bleomycin hydrolase [Source:HGNC Symbol;Acc:HGNC:1059]	BLMH	71.273	64.9572	63.1356	67.8176	65.9924	68.5981
B cell linker [Source:HGNC Symbol;Acc:HGNC:14211]	BLNK	1.83646e-06	0.0186036	1.82262e-06	1.94878e-06	1.96992e-06	1.94384e-06
biogenesis of lysosomal organelles complex 1 subunit 1 [Source:HGNC Symbol;Acc:HGNC:4200]	BLOC1S1	6.66635	6.39899	6.12401	5.45659	6.42195	6.92007
biogenesis of lysosomal organelles complex 1 subunit 2 [Source:HGNC Symbol;Acc:HGNC:20984]	BLOC1S2	28.7773	34.3946	33.1717	34.8247	30.2974	29.5075
biogenesis of lysosomal organelles complex 1 subunit 3 [Source:HGNC Symbol;Acc:HGNC:20914]	BLOC1S3	21.9824	25.7076	24.6601	24.048	21.1767	21.3628
biogenesis of lysosomal organelles complex 1 subunit 4 [Source:HGNC Symbol;Acc:HGNC:24206]	BLOC1S4	12.3043	12.1097	12.3209	13.3686	11.2877	12.46
biogenesis of lysosomal organelles complex 1 subunit 5 [Source:HGNC Symbol;Acc:HGNC:18561]	BLOC1S5	10.7984	11.5517	11.6648	12.9009	13.2576	11.838
BLOC1S5-TXNDC5 readthrough (NMD candidate) [Source:HGNC Symbol;Acc:HGNC:42001]	BLOC1S5-TXNDC5	1.83646e-06	1.86017e-06	1.82262e-06	1.94878e-06	1.96992e-06	1.94384e-06
biogenesis of lysosomal organelles complex 1 subunit 6 [Source:HGNC Symbol;Acc:HGNC:8549]	BLOC1S6	59.0422	68.1753	70.4261	78.7503	68.2578	67.6457
biliverdin reductase A [Source:HGNC Symbol;Acc:HGNC:1062]	BLVRA	21.1744	23.4196	24.5143	19.1565	19.6992	20.527
biliverdin reductase B [Source:HGNC Symbol;Acc:HGNC:1063]	BLVRB	23.5618	30.637	27.0841	23.3269	22.0237	24.5313
basic leucine zipper nuclear factor 1 [Source:HGNC Symbol;Acc:HGNC:1065]	BLZF1	22.7905	29.9674	31.5496	26.2306	21.1176	22.4514
bMERB domain containing 1 [Source:HGNC Symbol;Acc:HGNC:19213]	BMERB1	37.2618	25.0379	24.9699	17.0908	14.7744	14.5205
Bcl2 modifying factor [Source:HGNC Symbol;Acc:HGNC:24132]	BMF	17.2811	15.1046	12.813	18.455	21.748	22.9373
BMI1 proto-oncogene, polycomb ring finger [Source:HGNC Symbol;Acc:HGNC:1066]	BMI1	15.8303	17.746	19.7025	23.4244	16.5474	15.6674
bone morphogenetic protein 1 [Source:HGNC Symbol;Acc:HGNC:1067]	BMP1	178.834	139.234	144.771	114.647	124.066	122.229
bone morphogenetic protein 2 [Source:HGNC Symbol;Acc:HGNC:1069]	BMP2	122.731	153.799	127.656	72.5336	38.2165	39.4988
BMP2 inducible kinase [Source:HGNC Symbol;Acc:HGNC:18041]	BMP2K	34.2132	42.3747	44.235	71.6957	63.1754	65.6435
bone morphogenetic protein 3 [Source:HGNC Symbol;Acc:HGNC:1070]	BMP3	1.83646e-06	1.86017e-06	1.82262e-06	1.94878e-06	1.96992e-06	1.94384e-06
bone morphogenetic protein 4 [Source:HGNC Symbol;Acc:HGNC:1071]	BMP4	27.2714	31.3067	25.8265	150.017	203.138	198.816
bone morphogenetic protein 5 [Source:HGNC Symbol;Acc:HGNC:1072]	BMP5	1.83646e-06	1.86017e-06	1.82262e-06	1.94878e-06	1.96992e-06	1.94384e-06
bone morphogenetic protein 6 [Source:HGNC Symbol;Acc:HGNC:1073]	BMP6	425.379	449.25	424.58	652.14	725.385	711.698
bone morphogenetic protein 7 [Source:HGNC Symbol;Acc:HGNC:1074]	BMP7	1.83646e-06	1.86017e-06	1.82262e-06	1.94878e-06	1.96992e-06	1.94384e-06
bone morphogenetic protein 8a [Source:HGNC Symbol;Acc:HGNC:21650]	BMP8A	0.275471	0.353434	0.236943	0.311807	0.29549	0.311016
bone morphogenetic protein 8b [Source:HGNC Symbol;Acc:HGNC:1075]	BMP8B	0.036731	0.055807	0.0364542	0.0584654	1.96992e-06	0.0194404
bone morphogenetic protein 10 [Source:HGNC Symbol;Acc:HGNC:20869]	BMP10	1.83646e-06	0.0186036	0.018228	1.94878e-06	1.96992e-06	1.94384e-06
bone morphogenetic protein 15 [Source:HGNC Symbol;Acc:HGNC:1068]	BMP15	1.83646e-06	1.86017e-06	1.82262e-06	1.94878e-06	1.96992e-06	1.94384e-06
BMP binding endothelial regulator [Source:HGNC Symbol;Acc:HGNC:24154]	BMPER	46.9215	15.5696	10.5712	1.57851	2.00932	1.74946
bone morphogenetic protein receptor type 1A [Source:HGNC Symbol;Acc:HGNC:1076]	BMPR1A	0.367294	0.502248	0.601467	0.331295	0.354588	0.408208
bone morphogenetic protein receptor type 1B [Source:HGNC Symbol;Acc:HGNC:1077]	BMPR1B	0.495846	0.669663	0.528562	0.565148	0.256092	0.311016
bone morphogenetic protein receptor type 2 [Source:HGNC Symbol;Acc:HGNC:1078]	BMPR2	277.654	292.382	290.945	340.043	333.685	329.248
BMS1 ribosome biogenesis factor [Source:HGNC Symbol;Acc:HGNC:23505]	BMS1	52.5962	60.7718	60.0007	69.8053	70.0702	69.3174
base methyltransferase of 25S rRNA 2 homolog [Source:HGNC Symbol;Acc:HGNC:26475]	BMT2	10.0638	9.31946	11.0998	11.3419	8.74646	8.53346
BMX non-receptor tyrosine kinase [Source:HGNC Symbol;Acc:HGNC:1079]	BMX	261.916	276.291	274.651	227.793	248.703	252.991
basonuclin 1 [Source:HGNC Symbol;Acc:HGNC:1081]	BNC1	20.7704	21.764	22.4365	27.2635	25.0574	27.3887
basonuclin 2 [Source:HGNC Symbol;Acc:HGNC:30988]	BNC2	39.0431	36.2547	34.9579	27.9845	30.652	30.5572
BCL2 interacting protein 1 [Source:HGNC Symbol;Acc:HGNC:1082]	BNIP1	9.16393	10.2309	10.6623	8.86696	8.74646	8.94167
BCL2 interacting protein 2 [Source:HGNC Symbol;Acc:HGNC:1083]	BNIP2	124.861	142.731	145.591	167.829	142.189	144.058
BCL2 interacting protein 3 [Source:HGNC Symbol;Acc:HGNC:1084]	BNIP3	30.577	33.6319	34.5387	39.4238	36.286	36.3693
BCL2 interacting protein 3 like [Source:HGNC Symbol;Acc:HGNC:1085]	BNIP3L	121.61	124.371	132.869	149.491	127.119	126.933
BCL2 interacting protein 5 [Source:HGNC Symbol;Acc:HGNC:33769]	BNIP5	1.83646e-06	1.86017e-06	1.82262e-06	1.94878e-06	1.96992e-06	1.94384e-06
BCL2 interacting protein like [Source:HGNC Symbol;Acc:HGNC:16976]	BNIPL	0.881502	0.688265	0.510336	0.6431	0.492483	0.485962
BOC cell adhesion associated, oncogene regulated [Source:HGNC Symbol;Acc:HGNC:17173]	BOC	0.0550956	1.86017e-06	1.82262e-06	0.0389776	1.96992e-06	1.94384e-06
biorientation of chromosomes in cell division 1 [Source:HGNC Symbol;Acc:HGNC:25114]	BOD1	41.8529	49.9642	48.7369	50.3955	48.6177	49.9956
biorientation of chromosomes in cell division 1 like 1 [Source:HGNC Symbol;Acc:HGNC:31792]	BOD1L1	74.0828	80.2292	76.4772	76.8404	71.7446	71.2029
biorientation of chromosomes in cell division 1 like 2 [Source:HGNC Symbol;Acc:HGNC:28505]	BOD1L2	1.83646e-06	1.86017e-06	1.82262e-06	1.94878e-06	1.96992e-06	1.94384e-06
BCL2 family apoptosis regulator BOK [Source:HGNC Symbol;Acc:HGNC:1087]	BOK	72.1912	60.8834	58.1052	91.2809	104.17	109.788
bolA family member 1 [Source:HGNC Symbol;Acc:HGNC:24263]	BOLA1	5.30737	4.65043	5.13979	4.83298	4.82631	4.14038
bolA family member 2 [Source:HGNC Symbol;Acc:HGNC:29488]	BOLA2	1.83646e-06	1.86017e-06	1.82262e-06	1.94878e-06	1.96992e-06	1.94384e-06
BOLA2-SMG1P6 readthrough [Source:HGNC Symbol;Acc:HGNC:53563]	BOLA2-SMG1P6	0.0183664	0.0372053	1.82262e-06	0.0779532	0.0590997	0.0194404
bolA family member 2B [Source:HGNC Symbol;Acc:HGNC:32479]	BOLA2B	1.83646e-06	1.86017e-06	1.82262e-06	1.94878e-06	1.96992e-06	1.94384e-06
bolA family member 3 [Source:HGNC Symbol;Acc:HGNC:24415]	BOLA3	9.95361	11.0494	11.6101	9.62698	8.70706	9.85527
boule homolog, RNA binding protein [Source:HGNC Symbol;Acc:HGNC:14273]	BOLL	1.83646e-06	1.86017e-06	1.82262e-06	1.94878e-06	1.96992e-06	1.94384e-06
BOP1 ribosomal biogenesis factor [Source:HGNC Symbol;Acc:HGNC:15519]	BOP1	38.2718	34.934	32.9712	39.1315	39.694	42.3757
BORA aurora kinase A activator [Source:HGNC Symbol;Acc:HGNC:24724]	BORA	5.23391	7.75691	7.63678	7.63922	5.55519	5.8704
BLOC-1 related complex subunit 5 [Source:HGNC Symbol;Acc:HGNC:17950]	BORCS5	10.4678	9.87751	10.4801	9.99725	7.6433	8.88335
BLOC-1 related complex subunit 6 [Source:HGNC Symbol;Acc:HGNC:25939]	BORCS6	19.1726	18.5273	19.0464	17.9093	17.6111	17.2807
BLOC-1 related complex subunit 7 [Source:HGNC Symbol;Acc:HGNC:23516]	BORCS7	11.8084	13.356	14.7997	14.3625	11.1892	10.3995
BORCS7-ASMT readthrough (NMD candidate) [Source:HGNC Symbol;Acc:HGNC:49183]	BORCS7-ASMT	1.83646e-06	1.86017e-06	1.82262e-06	1.94878e-06	1.96992e-06	1.94384e-06
BLOC-1 related complex subunit 8 [Source:HGNC Symbol;Acc:HGNC:37247]	BORCS8	13.3878	13.3002	13.3234	11.2055	12.1741	11.8186
BORCS8-MEF2B readthrough [Source:HGNC Symbol;Acc:HGNC:39979]	BORCS8-MEF2B	0.0183664	0.0744087	0.0546805	0.0389776	0.0197012	0.0388788
bisphosphoglycerate mutase [Source:HGNC Symbol;Acc:HGNC:1093]	BPGM	16.9505	18.2297	18.0075	32.2523	32.9174	31.6846
biphenyl hydrolase like [Source:HGNC Symbol;Acc:HGNC:1094]	BPHL	7.80495	7.84992	7.89195	11.1081	12.706	12.8877
bactericidal permeability increasing protein [Source:HGNC Symbol;Acc:HGNC:1095]	BPI	1.83646e-06	1.86017e-06	1.82262e-06	1.94878e-06	1.96992e-06	1.94384e-06
BPI fold containing family A member 1 [Source:HGNC Symbol;Acc:HGNC:15749]	BPIFA1	1.83646e-06	1.86017e-06	1.82262e-06	1.94878e-06	1.96992e-06	1.94384e-06
BPI fold containing family A member 2 [Source:HGNC Symbol;Acc:HGNC:16203]	BPIFA2	1.83646e-06	1.86017e-06	1.82262e-06	1.94878e-06	1.96992e-06	1.94384e-06
BPI fold containing family A member 3 [Source:HGNC Symbol;Acc:HGNC:16204]	BPIFA3	1.83646e-06	1.86017e-06	1.82262e-06	1.94878e-06	1.96992e-06	1.94384e-06
BPI fold containing family B member 1 [Source:HGNC Symbol;Acc:HGNC:16108]	BPIFB1	1.83646e-06	1.86017e-06	1.82262e-06	1.94878e-06	1.96992e-06	1.94384e-06
BPI fold containing family B member 2 [Source:HGNC Symbol;Acc:HGNC:16177]	BPIFB2	1.83646e-06	1.86017e-06	1.82262e-06	1.94878e-06	1.96992e-06	1.94384e-06
BPI fold containing family B member 3 [Source:HGNC Symbol;Acc:HGNC:16178]	BPIFB3	1.83646e-06	1.86017e-06	1.82262e-06	1.94878e-06	1.96992e-06	1.94384e-06
BPI fold containing family B member 4 [Source:HGNC Symbol;Acc:HGNC:16179]	BPIFB4	1.83646e-06	1.86017e-06	1.82262e-06	1.94878e-06	1.96992e-06	1.94384e-06
BPI fold containing family B member 6 [Source:HGNC Symbol;Acc:HGNC:16504]	BPIFB6	1.83646e-06	1.86017e-06	1.82262e-06	1.94878e-06	1.96992e-06	1.94384e-06
BPI fold containing family C [Source:HGNC Symbol;Acc:HGNC:16503]	BPIFC	1.83646e-06	1.86017e-06	1.82262e-06	1.94878e-06	1.96992e-06	1.94384e-06
3'(2'), 5'-bisphosphate nucleotidase 1 [Source:HGNC Symbol;Acc:HGNC:1096]	BPNT1	24.1678	23.1777	24.0586	23.6777	26.6334	24.3369
3'(2'), 5'-bisphosphate nucleotidase 2 [Source:HGNC Symbol;Acc:HGNC:26019]	BPNT2	114.43	133.337	140.378	135.966	124.755	123.648
bromodomain PHD finger transcription factor [Source:HGNC Symbol;Acc:HGNC:3581]	BPTF	124.218	113.526	109.412	125.385	123.179	121.121
basic charge Y-linked 2 [Source:HGNC Symbol;Acc:HGNC:13508]	BPY2	1.83646e-06	1.86017e-06	1.82262e-06	1.94878e-06	1.96992e-06	1.94384e-06
basic charge Y-linked 2B [Source:HGNC Symbol;Acc:HGNC:25449]	BPY2B	1.83646e-06	1.86017e-06	1.82262e-06	1.94878e-06	1.96992e-06	1.94384e-06
basic charge Y-linked 2C [Source:HGNC Symbol;Acc:HGNC:18225]	BPY2C	1.83646e-06	1.86017e-06	1.82262e-06	1.94878e-06	1.96992e-06	1.94384e-06
B-Raf proto-oncogene, serine/threonine kinase [Source:HGNC Symbol;Acc:HGNC:1097]	BRAF	32.0095	36.8872	36.4524	38.8977	33.6463	34.7948
BRCA1 associated protein [Source:HGNC Symbol;Acc:HGNC:1099]	BRAP	29.8057	32.4414	32.4427	32.4472	29.3716	29.0993
BRCA1 associated ATM activator 1 [Source:HGNC Symbol;Acc:HGNC:21701]	BRAT1	46.6461	39.7705	38.9312	41.6649	42.0185	45.6997
BRCA1 DNA repair associated [Source:HGNC Symbol;Acc:HGNC:1100]	BRCA1	21.909	28.4048	29.8363	23.5023	20.3493	22.7041
BRCA2 DNA repair associated [Source:HGNC Symbol;Acc:HGNC:1101]	BRCA2	11.3126	16.1463	14.9455	13.3102	10.6573	11.7019
BRCA1/BRCA2-containing complex subunit 3 [Source:HGNC Symbol;Acc:HGNC:24185]	BRCC3	24.0943	23.1963	25.1522	25.1977	24.3877	25.2894
bromodomain containing 1 [Source:HGNC Symbol;Acc:HGNC:1102]	BRD1	42.6426	48.4575	44.6178	55.3454	52.203	51.7062
bromodomain containing 2 [Source:HGNC Symbol;Acc:HGNC:1103]	BRD2	231.743	291.917	279.462	260.201	225.576	240.609
bromodomain containing 3 [Source:HGNC Symbol;Acc:HGNC:1104]	BRD3	65.1759	63.4132	60.4928	75.106	74.8571	78.3951
BRD3 opposite strand [Source:HGNC Symbol;Acc:HGNC:24742]	BRD3OS	35.0213	29.7255	30.9663	30.6348	30.2974	30.3434
bromodomain containing 4 [Source:HGNC Symbol;Acc:HGNC:13575]	BRD4	152.279	180.455	168.848	177.846	174.456	175.082
bromodomain containing 7 [Source:HGNC Symbol;Acc:HGNC:14310]	BRD7	46.995	46.0764	47.9167	44.3737	47.9085	45.9524
bromodomain containing 8 [Source:HGNC Symbol;Acc:HGNC:19874]	BRD8	55.6814	55.0239	53.9496	56.3782	55.1382	53.9805
bromodomain containing 9 [Source:HGNC Symbol;Acc:HGNC:25818]	BRD9	51.0168	45.1277	46.5862	51.2724	48.795	51.5118
bromodomain testis associated [Source:HGNC Symbol;Acc:HGNC:1105]	BRDT	1.83646e-06	1.86017e-06	1.82262e-06	1.94878e-06	1.96992e-06	1.94384e-06
BRF1 RNA polymerase III transcription initiation factor subunit [Source:HGNC Symbol;Acc:HGNC:11551]	BRF1	49.6395	41.333	41.4282	43.8281	43.8111	47.1187
BRF2 RNA polymerase III transcription initiation factor subunit [Source:HGNC Symbol;Acc:HGNC:17298]	BRF2	9.20066	10.1937	9.3865	9.1203	8.51007	9.13605
brain protein I3 [Source:HGNC Symbol;Acc:HGNC:1109]	BRI3	191.157	193.03	190.555	165.529	173.196	179.086
BRI3 binding protein [Source:HGNC Symbol;Acc:HGNC:14251]	BRI3BP	13.6449	14.5837	16.0755	13.0373	12.1938	12.5572
BRICHOS domain containing 5 [Source:HGNC Symbol;Acc:HGNC:28309]	BRICD5	3.03016	3.36691	3.24427	3.80013	3.17158	2.97408
BMP/retinoic acid inducible neural specific 1 [Source:HGNC Symbol;Acc:HGNC:2687]	BRINP1	1.83646e-06	0.0186036	0.018228	0.0584654	0.177295	0.0777556
BMP/retinoic acid inducible neural specific 2 [Source:HGNC Symbol;Acc:HGNC:13746]	BRINP2	1.83646e-06	1.86017e-06	1.82262e-06	1.94878e-06	1.96992e-06	1.94384e-06
BMP/retinoic acid inducible neural specific 3 [Source:HGNC Symbol;Acc:HGNC:22393]	BRINP3	1.83646e-06	1.86017e-06	1.82262e-06	1.94878e-06	1.96992e-06	1.94384e-06
BRCA1 interacting helicase 1 [Source:HGNC Symbol;Acc:HGNC:20473]	BRIP1	7.01527	10.417	11.5007	10.0557	8.72676	9.68033
biogenesis of ribosomes BRX1 [Source:HGNC Symbol;Acc:HGNC:24170]	BRIX1	19.0808	18.8807	21.6345	18.9616	19.0492	18.2915
BRICK1 subunit of SCAR/WAVE actin nucleating complex [Source:HGNC Symbol;Acc:HGNC:23057]	BRK1	113.658	105.1	106.459	107.612	99.3432	102.965
break repair meiotic recombinase recruitment factor 1 [Source:HGNC Symbol;Acc:HGNC:28153]	BRME1	1.1937	1.63695	1.34874	1.11081	1.47744	1.2635
BRMS1 transcriptional repressor and anoikis regulator [Source:HGNC Symbol;Acc:HGNC:17262]	BRMS1	33.4603	34.7666	34.5569	34.9611	34.4737	35.028
BRMS1 like transcriptional repressor [Source:HGNC Symbol;Acc:HGNC:20512]	BRMS1L	9.34758	10.1193	10.717	11.3809	10.677	11.6047
BRO1 domain and CAAX motif containing [Source:HGNC Symbol;Acc:HGNC:26512]	BROX	65.8554	77.3645	84.8795	75.8661	57.7188	59.1705
bromodomain and PHD finger containing 1 [Source:HGNC Symbol;Acc:HGNC:14255]	BRPF1	42.7528	45.0905	43.6518	42.4639	40.6395	38.4492
bromodomain and PHD finger containing 3 [Source:HGNC Symbol;Acc:HGNC:14256]	BRPF3	53.2757	70.8725	67.1636	73.7029	66.6228	68.812
bombesin receptor subtype 3 [Source:HGNC Symbol;Acc:HGNC:1113]	BRS3	1.83646e-06	1.86017e-06	1.82262e-06	1.94878e-06	1.96992e-06	1.94384e-06
BR serine/threonine kinase 1 [Source:HGNC Symbol;Acc:HGNC:18994]	BRSK1	0.220377	0.130214	0.127585	0.116929	0.0590997	0.116632
BR serine/threonine kinase 2 [Source:HGNC Symbol;Acc:HGNC:11405]	BRSK2	0.036731	0.055807	0.0546805	0.0779532	0.236393	0.116632
bromodomain and WD repeat domain containing 1 [Source:HGNC Symbol;Acc:HGNC:12760]	BRWD1	60.7868	60.7346	59.1987	65.0308	61.5207	62.5528
bromodomain and WD repeat domain containing 3 [Source:HGNC Symbol;Acc:HGNC:17342]	BRWD3	22.4966	25.8006	24.8241	27.7701	25.5893	26.2807
BSCL2 lipid droplet biogenesis associated, seipin [Source:HGNC Symbol;Acc:HGNC:15832]	BSCL2	3.30563	2.47403	3.09846	3.17652	2.83669	2.66306
BSD domain containing 1 [Source:HGNC Symbol;Acc:HGNC:25501]	BSDC1	85.5239	88.3953	83.6036	113.38	108.464	114.142
basigin (Ok blood group) [Source:HGNC Symbol;Acc:HGNC:1116]	BSG	556.612	495.01	505.121	457.73	456.943	453.09
bassoon presynaptic cytomatrix protein [Source:HGNC Symbol;Acc:HGNC:1117]	BSN	0.697856	0.725468	0.473883	0.389758	0.31519	0.291578
barttin CLCNK type accessory subunit beta [Source:HGNC Symbol;Acc:HGNC:16512]	BSND	1.83646e-06	1.86017e-06	1.82262e-06	1.94878e-06	1.96992e-06	1.94384e-06
binder of sperm protein homolog 1 [Source:HGNC Symbol;Acc:HGNC:33906]	BSPH1	1.83646e-06	1.86017e-06	1.82262e-06	1.94878e-06	1.96992e-06	1.94384e-06
B-box and SPRY domain containing [Source:HGNC Symbol;Acc:HGNC:18232]	BSPRY	1.83646e-06	1.86017e-06	1.82262e-06	1.94878e-06	1.96992e-06	1.94384e-06
bone marrow stromal cell antigen 1 [Source:HGNC Symbol;Acc:HGNC:1118]	BST1	10.7433	8.07314	8.47519	6.04122	7.56451	6.3758
bone marrow stromal cell antigen 2 [Source:HGNC Symbol;Acc:HGNC:1119]	BST2	83.3201	73.3651	77.6437	50.2591	50.1345	54.7774
brain specific homeobox [Source:HGNC Symbol;Acc:HGNC:20450]	BSX	1.83646e-06	1.86017e-06	1.82262e-06	1.94878e-06	1.96992e-06	1.94384e-06
B-TFIID TATA-box binding protein associated factor 1 [Source:HGNC Symbol;Acc:HGNC:17307]	BTAF1	57.2608	65.292	64.4297	62.2246	56.0837	54.8552
BTB domain containing 1 [Source:HGNC Symbol;Acc:HGNC:1120]	BTBD1	108.682	103.872	108.792	103.032	91.3059	90.408
BTB domain containing 2 [Source:HGNC Symbol;Acc:HGNC:15504]	BTBD2	109.104	84.0983	84.0775	101.824	109.035	113.073
BTB domain containing 3 [Source:HGNC Symbol;Acc:HGNC:15854]	BTBD3	26.243	26.9167	25.3162	27.4778	26.1606	25.7365
BTB domain containing 6 [Source:HGNC Symbol;Acc:HGNC:19897]	BTBD6	60.8052	55.1727	52.0358	55.8521	63.8058	61.7169
BTB domain containing 7 [Source:HGNC Symbol;Acc:HGNC:18269]	BTBD7	83.1732	92.3017	94.4118	94.1651	89.6315	86.6953
BTB domain containing 8 [Source:HGNC Symbol;Acc:HGNC:21019]	BTBD8	3.06689	2.77166	2.46054	3.15703	2.83669	3.03239
BTB domain containing 9 [Source:HGNC Symbol;Acc:HGNC:21228]	BTBD9	31.3667	32.46	30.0003	23.7556	22.8117	24.9589
BTB domain containing 10 [Source:HGNC Symbol;Acc:HGNC:21445]	BTBD10	54.9836	56.8282	57.5584	55.4818	51.4741	52.9308
BTB domain containing 16 [Source:HGNC Symbol;Acc:HGNC:26340]	BTBD16	0.220377	0.0744087	0.145811	0.0779532	0.0590997	0.0777556
BTB domain containing 17 [Source:HGNC Symbol;Acc:HGNC:33758]	BTBD17	0.0183664	1.86017e-06	1.82262e-06	1.94878e-06	1.96992e-06	1.94384e-06
BTB domain containing 18 [Source:HGNC Symbol;Acc:HGNC:37214]	BTBD18	1.83646e-06	1.86017e-06	1.82262e-06	1.94878e-06	1.96992e-06	1.94384e-06
BTB domain containing 19 [Source:HGNC Symbol;Acc:HGNC:27145]	BTBD19	39.1166	42.9513	42.6676	64.4462	77.2013	72.6219
betacellulin [Source:HGNC Symbol;Acc:HGNC:1121]	BTC	0.459117	0.558053	0.601467	0.175392	0.0787989	0.136071
biotinidase [Source:HGNC Symbol;Acc:HGNC:1122]	BTD	39.9613	35.9199	36.4889	42.8342	45.8598	47.8185
basic transcription factor 3 [Source:HGNC Symbol;Acc:HGNC:1125]	BTF3	251.723	226.829	242.372	248.762	230.678	245.429
basic transcription factor 3 like 4 [Source:HGNC Symbol;Acc:HGNC:30547]	BTF3L4	19.7419	22.3593	24.5325	24.2818	20.0932	19.0108
BTG anti-proliferation factor 1 [Source:HGNC Symbol;Acc:HGNC:1130]	BTG1	94.596	100.021	96.4167	149.062	129.857	135.33
BTG anti-proliferation factor 2 [Source:HGNC Symbol;Acc:HGNC:1131]	BTG2	130.425	97.659	94.3753	96.4062	92.3894	96.4923
BTG anti-proliferation factor 3 [Source:HGNC Symbol;Acc:HGNC:1132]	BTG3	12.4145	20.0154	19.1193	17.1688	14.7153	15.0259
BTG anti-proliferation factor 4 [Source:HGNC Symbol;Acc:HGNC:13862]	BTG4	1.83646e-06	1.86017e-06	1.82262e-06	1.94878e-06	1.96992e-06	1.94384e-06
Bruton tyrosine kinase [Source:HGNC Symbol;Acc:HGNC:1133]	BTK	2.9567	0.669663	0.3463	0.116929	0.137897	0.0388788
B and T lymphocyte associated [Source:HGNC Symbol;Acc:HGNC:21087]	BTLA	0.0183664	0.0186036	1.82262e-06	0.0194898	1.96992e-06	0.0194404
butyrophilin subfamily 1 member A1 [Source:HGNC Symbol;Acc:HGNC:1135]	BTN1A1	1.83646e-06	1.86017e-06	1.82262e-06	1.94878e-06	1.96992e-06	1.94384e-06
butyrophilin subfamily 2 member A1 [Source:HGNC Symbol;Acc:HGNC:1136]	BTN2A1	35.3335	42.1515	40.608	36.8709	35.104	35.1446
butyrophilin subfamily 2 member A2 [Source:HGNC Symbol;Acc:HGNC:1137]	BTN2A2	9.01701	10.9936	10.954	10.8352	9.65263	10.9827
butyrophilin subfamily 3 member A1 [Source:HGNC Symbol;Acc:HGNC:1138]	BTN3A1	17.1342	23.6614	22.1995	15.5903	12.6075	13.9568
butyrophilin subfamily 3 member A2 [Source:HGNC Symbol;Acc:HGNC:1139]	BTN3A2	23.4699	25.2239	25.7536	17.3636	14.2228	16.2311
butyrophilin subfamily 3 member A3 [Source:HGNC Symbol;Acc:HGNC:1140]	BTN3A3	24.0943	24.5171	25.7901	14.9861	13.1	14.8898
butyrophilin like 2 [Source:HGNC Symbol;Acc:HGNC:1142]	BTNL2	1.83646e-06	1.86017e-06	1.82262e-06	1.94878e-06	1.96992e-06	1.94384e-06
butyrophilin like 3 [Source:HGNC Symbol;Acc:HGNC:1143]	BTNL3	1.83646e-06	1.86017e-06	1.82262e-06	1.94878e-06	1.96992e-06	1.94384e-06
butyrophilin like 8 [Source:HGNC Symbol;Acc:HGNC:26131]	BTNL8	1.83646e-06	1.86017e-06	1.82262e-06	1.94878e-06	1.96992e-06	1.94384e-06
butyrophilin like 9 [Source:HGNC Symbol;Acc:HGNC:24176]	BTNL9	0.110189	0.0930104	0.0729067	0.136417	0.118197	0.291578
beta-transducin repeat containing E3 ubiquitin protein ligase [Source:HGNC Symbol;Acc:HGNC:1144]	BTRC	39.6675	37.5196	37.8558	41.2947	40.0879	38.6436
BUB1 mitotic checkpoint serine/threonine kinase [Source:HGNC Symbol;Acc:HGNC:1148]	BUB1	23.874	29.9301	31.4949	26.9127	21.8858	26.7084
BUB1 mitotic checkpoint serine/threonine kinase B [Source:HGNC Symbol;Acc:HGNC:1149]	BUB1B	17.7035	22.9545	23.7123	21.1443	17.158	18.9136
BUB1B-PAK6 readthrough [Source:HGNC Symbol;Acc:HGNC:52276]	BUB1B-PAK6	1.83646e-06	1.86017e-06	1.82262e-06	1.94878e-06	1.96992e-06	1.94384e-06
BUB3 mitotic checkpoint protein [Source:HGNC Symbol;Acc:HGNC:1151]	BUB3	93.7696	102.905	106.077	104.63	92.153	95.0344
BUD13 homolog [Source:HGNC Symbol;Acc:HGNC:28199]	BUD13	15.5364	17.1136	17.8981	16.6816	16.5474	17.203
BUD23 rRNA methyltransferase and ribosome maturation factor [Source:HGNC Symbol;Acc:HGNC:16405]	BUD23	36.8577	38.8404	38.7671	34.2206	32.7992	33.5118
BUD31 homolog [Source:HGNC Symbol;Acc:HGNC:29629]	BUD31	35.664	41.0354	41.173	40.71	38.0786	42.9589
blood vessel epicardial substance [Source:HGNC Symbol;Acc:HGNC:1152]	BVES	2.6996	2.54844	2.07779	4.93042	4.37323	3.16846
bystin like [Source:HGNC Symbol;Acc:HGNC:1157]	BYSL	18.1442	20.5735	20.9055	20.5402	20.4478	20.5075
basic leucine zipper and W2 domains 1 [Source:HGNC Symbol;Acc:HGNC:18380]	BZW1	148.404	155.38	164.801	129.282	124.479	126.563
basic leucine zipper and W2 domains 2 [Source:HGNC Symbol;Acc:HGNC:18808]	BZW2	59.5013	58.986	64.1745	80.9913	79.2894	80.8638
C1D nuclear receptor corepressor [Source:HGNC Symbol;Acc:HGNC:29911]	C1D	5.41756	5.98975	6.12401	5.57352	5.2203	4.91792
core 1 synthase, glycoprotein-N-acetylgalactosamine 3-beta-galactosyltransferase 1 [Source:HGNC Symbol;Acc:HGNC:24337]	C1GALT1	17.0056	21.3362	22.0719	23.0931	19.8371	17.9222
C1GALT1 specific chaperone 1 [Source:HGNC Symbol;Acc:HGNC:24338]	C1GALT1C1	31.7891	28.8326	32.5885	33.2267	33.3902	34.2116
C1GALT1 specific chaperone 1 like [Source:HGNC Symbol;Acc:HGNC:51617]	C1GALT1C1L	0.128554	0.0744087	0.018228	0.097441	0.0197012	0.0194404
complement C1q A chain [Source:HGNC Symbol;Acc:HGNC:1241]	C1QA	1.83646e-06	1.86017e-06	1.82262e-06	1.94878e-06	1.96992e-06	1.94384e-06
complement C1q B chain [Source:HGNC Symbol;Acc:HGNC:1242]	C1QB	1.83646e-06	1.86017e-06	1.82262e-06	1.94878e-06	1.96992e-06	1.94384e-06
complement C1q binding protein [Source:HGNC Symbol;Acc:HGNC:1243]	C1QBP	70.1711	67.952	72.0118	66.7847	65.8348	73.3411
complement C1q C chain [Source:HGNC Symbol;Acc:HGNC:1245]	C1QC	1.83646e-06	1.86017e-06	1.82262e-06	1.94878e-06	1.96992e-06	1.94384e-06
complement C1q like 1 [Source:HGNC Symbol;Acc:HGNC:24182]	C1QL1	0.569304	0.409239	0.437431	0.389758	0.334889	0.194386
complement C1q like 2 [Source:HGNC Symbol;Acc:HGNC:24181]	C1QL2	1.83646e-06	1.86017e-06	1.82262e-06	1.94878e-06	1.96992e-06	1.94384e-06
complement C1q like 3 [Source:HGNC Symbol;Acc:HGNC:19359]	C1QL3	0.0183664	1.86017e-06	1.82262e-06	0.0194898	0.0394004	0.0194404
complement C1q like 4 [Source:HGNC Symbol;Acc:HGNC:31416]	C1QL4	0.0183664	0.0372053	0.0364542	0.0584654	0.0197012	0.0777556
C1q and TNF related 1 [Source:HGNC Symbol;Acc:HGNC:14324]	C1QTNF1	3.59946	4.25979	5.50432	9.72442	11.0316	11.527
C1q and TNF related 2 [Source:HGNC Symbol;Acc:HGNC:14325]	C1QTNF2	0.202012	0.279027	0.218716	0.097441	0.137897	0.174948
C1q and TNF related 3 [Source:HGNC Symbol;Acc:HGNC:14326]	C1QTNF3	0.348929	0.446443	0.364526	0.526173	0.57128	0.408208
C1QTNF3-AMACR readthrough (NMD candidate) [Source:HGNC Symbol;Acc:HGNC:49198]	C1QTNF3-AMACR	1.83646e-06	1.86017e-06	1.82262e-06	1.94878e-06	1.96992e-06	1.94384e-06
C1q and TNF related 4 [Source:HGNC Symbol;Acc:HGNC:14346]	C1QTNF4	0.0183664	0.241824	0.0729067	0.292319	0.275791	0.174948
C1q and TNF related 5 [Source:HGNC Symbol;Acc:HGNC:14344]	C1QTNF5	1.83646e-06	0.055807	0.018228	0.0779532	0.0787989	0.0388788
C1q and TNF related 6 [Source:HGNC Symbol;Acc:HGNC:14343]	C1QTNF6	47.6745	45.63	47.7891	31.0831	32.1294	31.5874
C1q and TNF related 7 [Source:HGNC Symbol;Acc:HGNC:14342]	C1QTNF7	1.83646e-06	1.86017e-06	1.82262e-06	1.94878e-06	1.96992e-06	1.94384e-06
C1q and TNF related 8 [Source:HGNC Symbol;Acc:HGNC:31374]	C1QTNF8	1.83646e-06	0.0186036	1.82262e-06	1.94878e-06	1.96992e-06	1.94384e-06
C1q and TNF related 9 [Source:HGNC Symbol;Acc:HGNC:28732]	C1QTNF9	1.83646e-06	1.86017e-06	1.82262e-06	1.94878e-06	1.96992e-06	1.94384e-06
C1q and TNF related 9B [Source:HGNC Symbol;Acc:HGNC:34072]	C1QTNF9B	1.83646e-06	1.86017e-06	1.82262e-06	1.94878e-06	1.96992e-06	1.94384e-06
C1q and TNF related 12 [Source:HGNC Symbol;Acc:HGNC:32308]	C1QTNF12	0.51421	0.539451	0.419205	0.389758	0.453084	0.485962
complement C1r [Source:HGNC Symbol;Acc:HGNC:1246]	C1R	8.75991	7.90573	7.70969	2.53342	2.7185	3.20734
complement C1r subcomponent like [Source:HGNC Symbol;Acc:HGNC:21265]	C1RL	37.8678	32.4414	33.9008	31.0246	36.3451	36.0582
complement C1s [Source:HGNC Symbol;Acc:HGNC:1247]	C1S	1.98338	2.34382	2.20537	0.604124	0.275791	0.27214
chromosome 1 open reading frame 21 [Source:HGNC Symbol;Acc:HGNC:15494]	C1orf21	56.1222	52.2708	50.195	52.4417	53.4243	51.1036
chromosome 1 open reading frame 35 [Source:HGNC Symbol;Acc:HGNC:19032]	C1orf35	18.0891	19.8666	20.2675	22.2746	21.4722	21.8293
chromosome 1 open reading frame 43 [Source:HGNC Symbol;Acc:HGNC:29876]	C1orf43	184.399	210.162	202.949	190.143	170.851	182.935
chromosome 1 open reading frame 50 [Source:HGNC Symbol;Acc:HGNC:28795]	C1orf50	4.99517	4.46441	5.03044	4.69656	5.0824	4.27645
chromosome 1 open reading frame 52 [Source:HGNC Symbol;Acc:HGNC:24871]	C1orf52	15.6834	18.2111	18.3902	23.5608	19.6401	18.3304
chromosome 1 open reading frame 53 [Source:HGNC Symbol;Acc:HGNC:30003]	C1orf53	1.5059	1.54394	1.64036	1.24722	1.28045	1.2635
chromosome 1 open reading frame 54 [Source:HGNC Symbol;Acc:HGNC:26258]	C1orf54	8.83337	8.18475	7.81905	9.06183	9.69202	9.27212
chromosome 1 open reading frame 56 [Source:HGNC Symbol;Acc:HGNC:26045]	C1orf56	4.11367	3.77615	4.90285	3.93654	4.23534	4.6069
chromosome 1 open reading frame 68 [Source:HGNC Symbol;Acc:HGNC:29468]	C1orf68	1.83646e-06	1.86017e-06	1.82262e-06	1.94878e-06	1.96992e-06	1.94384e-06
chromosome 1 open reading frame 74 [Source:HGNC Symbol;Acc:HGNC:26319]	C1orf74	0.146919	0.223222	0.127585	0.155904	0.275791	0.174948
chromosome 1 open reading frame 87 [Source:HGNC Symbol;Acc:HGNC:28547]	C1orf87	1.83646e-06	1.86017e-06	1.82262e-06	1.94878e-06	1.96992e-06	1.94384e-06
chromosome 1 open reading frame 94 [Source:HGNC Symbol;Acc:HGNC:28250]	C1orf94	1.83646e-06	1.86017e-06	1.82262e-06	1.94878e-06	1.96992e-06	1.94384e-06
chromosome 1 open reading frame 100 [Source:HGNC Symbol;Acc:HGNC:30435]	C1orf100	1.83646e-06	1.86017e-06	0.018228	1.94878e-06	1.96992e-06	1.94384e-06
chromosome 1 open reading frame 105 [Source:HGNC Symbol;Acc:HGNC:29591]	C1orf105	1.83646e-06	1.86017e-06	1.82262e-06	1.94878e-06	1.96992e-06	1.94384e-06
chromosome 1 open reading frame 109 [Source:HGNC Symbol;Acc:HGNC:26039]	C1orf109	12.341	15.0116	13.5238	14.7133	13.1985	13.1015
chromosome 1 open reading frame 112 [Source:HGNC Symbol;Acc:HGNC:25565]	C1orf112	7.95187	9.7845	10.5712	12.0045	10.0466	12.0129
chromosome 1 open reading frame 115 [Source:HGNC Symbol;Acc:HGNC:25873]	C1orf115	133.4	106.737	114.679	56.4952	57.9157	61.4642
chromosome 1 open reading frame 116 [Source:HGNC Symbol;Acc:HGNC:28667]	C1orf116	0.0183664	1.86017e-06	1.82262e-06	1.94878e-06	0.0394004	1.94384e-06
chromosome 1 open reading frame 122 [Source:HGNC Symbol;Acc:HGNC:24789]	C1orf122	22.6986	24.1264	22.7645	25.9967	27.7956	27.4082
chromosome 1 open reading frame 127 [Source:HGNC Symbol;Acc:HGNC:26730]	C1orf127	1.83646e-06	1.86017e-06	1.82262e-06	1.94878e-06	0.0197012	1.94384e-06
chromosome 1 open reading frame 131 [Source:HGNC Symbol;Acc:HGNC:25332]	C1orf131	9.65978	9.33806	9.40473	7.13254	7.38721	7.3866
chromosome 1 open reading frame 141 [Source:HGNC Symbol;Acc:HGNC:32044]	C1orf141	1.83646e-06	1.86017e-06	1.82262e-06	1.94878e-06	1.96992e-06	1.94384e-06
chromosome 1 open reading frame 146 [Source:HGNC Symbol;Acc:HGNC:24032]	C1orf146	1.83646e-06	1.86017e-06	1.82262e-06	1.94878e-06	1.96992e-06	1.94384e-06
chromosome 1 open reading frame 159 [Source:HGNC Symbol;Acc:HGNC:26062]	C1orf159	11.0555	10.882	11.1544	12.9984	13.1	13.8985
chromosome 1 open reading frame 162 [Source:HGNC Symbol;Acc:HGNC:28344]	C1orf162	1.17534	0.818477	1.20293	0.331295	0.709174	0.738661
chromosome 1 open reading frame 167 [Source:HGNC Symbol;Acc:HGNC:25262]	C1orf167	0.0734602	0.130214	0.0546805	0.0779532	0.0787989	0.0583172
chromosome 1 open reading frame 174 [Source:HGNC Symbol;Acc:HGNC:27915]	C1orf174	16.2159	17.3554	17.2784	18.2211	17.9657	18.6997
chromosome 1 open reading frame 185 [Source:HGNC Symbol;Acc:HGNC:28096]	C1orf185	1.83646e-06	1.86017e-06	1.82262e-06	1.94878e-06	1.96992e-06	1.94384e-06
chromosome 1 open reading frame 198 [Source:HGNC Symbol;Acc:HGNC:25900]	C1orf198	74.6888	83.3357	81.9086	78.6333	84.5491	87.9588
chromosome 1 open reading frame 210 [Source:HGNC Symbol;Acc:HGNC:28755]	C1orf210	1.83646e-06	1.86017e-06	1.82262e-06	1.94878e-06	1.96992e-06	1.94384e-06
chromosome 1 open reading frame 216 [Source:HGNC Symbol;Acc:HGNC:26800]	C1orf216	38.0331	34.8968	35.9239	35.7406	35.0449	35.0669
chromosome 1 open reading frame 226 [Source:HGNC Symbol;Acc:HGNC:34351]	C1orf226	6.81326	5.69212	5.65013	5.20325	5.57488	5.75377
chromosome 1 open reading frame 230 [Source:HGNC Symbol;Acc:HGNC:53426]	C1orf232	1.83646e-06	1.86017e-06	1.82262e-06	1.94878e-06	1.96992e-06	1.94384e-06
complement C2 [Source:HGNC Symbol;Acc:HGNC:1248]	C2	0.110189	0.0930104	0.0911329	0.0779532	0.177295	0.097194
C2 calcium dependent domain containing 2 [Source:HGNC Symbol;Acc:HGNC:1266]	C2CD2	67.3797	48.3458	46.4951	54.7413	54.9609	56.3325
C2CD2 like [Source:HGNC Symbol;Acc:HGNC:29000]	C2CD2L	23.8372	29.4837	26.2457	23.4049	20.0144	20.9157
C2 domain containing 3 centriole elongation regulator [Source:HGNC Symbol;Acc:HGNC:24564]	C2CD3	31.2565	35.7153	31.5496	33.6944	28.5245	29.2354
C2 calcium dependent domain containing 4A [Source:HGNC Symbol;Acc:HGNC:33627]	C2CD4A	0.3122	0.892884	0.765503	5.18376	6.50075	4.54859
C2 calcium dependent domain containing 4B [Source:HGNC Symbol;Acc:HGNC:33628]	C2CD4B	1.30389	5.17128	4.5201	12.9789	14.7547	13.0043
C2 calcium dependent domain containing 4C [Source:HGNC Symbol;Acc:HGNC:29417]	C2CD4C	0.0734602	0.0744087	1.82262e-06	0.116929	0.0787989	0.116632
C2 calcium dependent domain containing 4D [Source:HGNC Symbol;Acc:HGNC:37210]	C2CD4D	0.036731	0.0744087	0.0546805	0.097441	0.157596	0.116632
C2 calcium dependent domain containing 5 [Source:HGNC Symbol;Acc:HGNC:29062]	C2CD5	39.6675	38.8032	40.444	35.7601	35.498	33.3757
C2 calcium dependent domain containing 6 [Source:HGNC Symbol;Acc:HGNC:14438]	C2CD6	0.0183664	1.86017e-06	1.82262e-06	1.94878e-06	0.0197012	0.0388788
chromosome 2 open reading frame 15 [Source:HGNC Symbol;Acc:HGNC:28436]	C2orf15	0.0550956	0.130214	0.0546805	0.116929	0.0984981	0.0777556
chromosome 2 open reading frame 16 [Source:HGNC Symbol;Acc:HGNC:25275]	C2orf16	1.74464	1.52534	1.29406	0.389758	0.31519	0.330455
chromosome 2 open reading frame 42 [Source:HGNC Symbol;Acc:HGNC:26056]	C2orf42	12.0839	12.9096	12.813	12.1214	10.9134	10.8661
chromosome 2 open reading frame 49 [Source:HGNC Symbol;Acc:HGNC:28772]	C2orf49	19.7787	18.9551	21.4158	20.6961	17.4929	17.8833
chromosome 2 open reading frame 50 [Source:HGNC Symbol;Acc:HGNC:26324]	C2orf50	0.036731	1.86017e-06	0.0364542	0.0389776	0.0394004	0.0583172
chromosome 2 open reading frame 66 [Source:HGNC Symbol;Acc:HGNC:33809]	C2orf66	0.661127	0.297629	0.419205	0.526173	0.374287	0.427647
chromosome 2 open reading frame 68 [Source:HGNC Symbol;Acc:HGNC:34353]	C2orf68	26.6103	24.8147	25.7536	27.7312	29.1746	29.4492
chromosome 2 open reading frame 69 [Source:HGNC Symbol;Acc:HGNC:26799]	C2orf69	15.4263	17.7646	20.8143	17.1298	13.8486	12.771
chromosome 2 open reading frame 72 [Source:HGNC Symbol;Acc:HGNC:27418]	C2orf72	0.0550956	0.0372053	0.0364542	0.0389776	0.0590997	0.0583172
chromosome 2 open reading frame 73 [Source:HGNC Symbol;Acc:HGNC:26861]	C2orf73	0.110189	0.055807	0.127585	0.0389776	0.0197012	0.0388788
chromosome 2 open reading frame 74 [Source:HGNC Symbol;Acc:HGNC:34439]	C2orf74	0.348929	0.186019	0.20049	0.155904	0.118197	0.213824
chromosome 2 open reading frame 76 [Source:HGNC Symbol;Acc:HGNC:27017]	C2orf76	4.82989	5.17128	5.24915	6.48944	5.2006	5.22893
chromosome 2 open reading frame 78 [Source:HGNC Symbol;Acc:HGNC:34349]	C2orf78	1.83646e-06	1.86017e-06	1.82262e-06	1.94878e-06	1.96992e-06	1.94384e-06
chromosome 2 open reading frame 80 [Source:HGNC Symbol;Acc:HGNC:34352]	C2orf80	0.0183664	1.86017e-06	1.82262e-06	1.94878e-06	1.96992e-06	1.94384e-06
chromosome 2 open reading frame 81 [Source:HGNC Symbol;Acc:HGNC:34350]	C2orf81	0.202012	0.223222	0.164038	0.097441	0.0984981	0.155509
chromosome 2 open reading frame 88 [Source:HGNC Symbol;Acc:HGNC:28191]	C2orf88	0.771315	0.353434	0.182264	0.175392	0.137897	0.116632
chromosome 2 open reading frame 92 [Source:HGNC Symbol;Acc:HGNC:49272]	C2orf92	1.98338	1.80437	1.74972	1.75391	1.39865	1.49676
complement C3 [Source:HGNC Symbol;Acc:HGNC:1318]	C3	0.0734602	0.0930104	0.0364542	0.0584654	0.0394004	0.0194404
complement C3a receptor 1 [Source:HGNC Symbol;Acc:HGNC:1319]	C3AR1	0.0734602	0.111612	0.018228	0.136417	0.118197	0.194386
chromosome 3 open reading frame 14 [Source:HGNC Symbol;Acc:HGNC:25024]	C3orf14	5.23391	6.21297	6.37918	5.10581	4.78692	4.43196
chromosome 3 open reading frame 18 [Source:HGNC Symbol;Acc:HGNC:24837]	C3orf18	0.771315	0.892884	0.801955	1.48108	1.43805	1.16631
chromosome 3 open reading frame 20 [Source:HGNC Symbol;Acc:HGNC:25320]	C3orf20	0.128554	0.111612	0.164038	0.116929	0.0984981	0.0583172
chromosome 3 open reading frame 22 [Source:HGNC Symbol;Acc:HGNC:28534]	C3orf22	1.83646e-06	1.86017e-06	1.82262e-06	1.94878e-06	1.96992e-06	1.94384e-06
chromosome 3 open reading frame 33 [Source:HGNC Symbol;Acc:HGNC:26434]	C3orf33	0.569304	0.818477	0.601467	0.799002	0.768272	0.602593
chromosome 3 open reading frame 38 [Source:HGNC Symbol;Acc:HGNC:28384]	C3orf38	15.0039	16.2579	18.0622	17.656	16.1928	15.473
chromosome 3 open reading frame 49 [Source:HGNC Symbol;Acc:HGNC:25190]	C3orf49	1.83646e-06	1.86017e-06	1.82262e-06	1.94878e-06	1.96992e-06	1.94384e-06
chromosome 3 open reading frame 52 [Source:HGNC Symbol;Acc:HGNC:26255]	C3orf52	2.71796	3.14369	3.35362	3.29344	2.62	2.21598
chromosome 3 open reading frame 56 [Source:HGNC Symbol;Acc:HGNC:32481]	C3orf56	1.83646e-06	1.86017e-06	1.82262e-06	1.94878e-06	1.96992e-06	1.94384e-06
chromosome 3 open reading frame 62 [Source:HGNC Symbol;Acc:HGNC:24771]	C3orf62	4.29732	4.92945	4.5201	5.10581	4.57022	4.17926
chromosome 3 open reading frame 70 [Source:HGNC Symbol;Acc:HGNC:33731]	C3orf70	1.34062	1.13471	0.965991	1.24722	1.04406	0.991361
chromosome 3 open reading frame 80 [Source:HGNC Symbol;Acc:HGNC:40048]	C3orf80	0.0734602	0.0186036	0.0364542	0.0194898	0.0197012	0.0194404
chromosome 3 open reading frame 84 [Source:HGNC Symbol;Acc:HGNC:44666]	C3orf84	1.83646e-06	1.86017e-06	1.82262e-06	1.94878e-06	1.96992e-06	1.94384e-06
chromosome 3 open reading frame 85 [Source:HGNC Symbol;Acc:HGNC:53432]	C3orf85	1.83646e-06	1.86017e-06	1.82262e-06	1.94878e-06	1.96992e-06	1.94384e-06
complement C4A (Rodgers blood group) [Source:HGNC Symbol;Acc:HGNC:1323]	C4A	0.495846	0.409239	0.3463	0.37027	0.31519	0.38877
complement component 4 binding protein alpha [Source:HGNC Symbol;Acc:HGNC:1325]	C4BPA	1.83646e-06	1.86017e-06	1.82262e-06	1.94878e-06	1.96992e-06	0.0194404
complement component 4 binding protein beta [Source:HGNC Symbol;Acc:HGNC:1328]	C4BPB	1.83646e-06	1.86017e-06	1.82262e-06	1.94878e-06	1.96992e-06	1.94384e-06
chromosome 4 open reading frame 3 [Source:HGNC Symbol;Acc:HGNC:19225]	C4orf3	79.4268	74.351	79.6121	81.3811	81.0623	78.7061
chromosome 4 open reading frame 17 [Source:HGNC Symbol;Acc:HGNC:25274]	C4orf17	1.83646e-06	1.86017e-06	1.82262e-06	1.94878e-06	1.96992e-06	1.94384e-06
chromosome 4 open reading frame 19 [Source:HGNC Symbol;Acc:HGNC:25618]	C4orf19	1.83646e-06	1.86017e-06	1.82262e-06	0.0194898	1.96992e-06	1.94384e-06
chromosome 4 open reading frame 33 [Source:HGNC Symbol;Acc:HGNC:27025]	C4orf33	6.81326	5.87814	6.43385	5.02786	4.62932	4.54859
chromosome 4 open reading frame 36 [Source:HGNC Symbol;Acc:HGNC:28386]	C4orf36	0.110189	0.0186036	0.0364542	0.0194898	0.0394004	0.0194404
chromosome 4 open reading frame 45 [Source:HGNC Symbol;Acc:HGNC:26342]	C4orf45	1.83646e-06	1.86017e-06	1.82262e-06	1.94878e-06	1.96992e-06	0.0194404
chromosome 4 open reading frame 46 [Source:HGNC Symbol;Acc:HGNC:27320]	C4orf46	11.0004	13.3002	14.3076	18.2601	16.4489	15.3758
chromosome 4 open reading frame 47 [Source:HGNC Symbol;Acc:HGNC:34346]	C4orf47	0.183648	0.297629	0.20049	0.214368	0.29549	0.311016
chromosome 4 open reading frame 48 [Source:HGNC Symbol;Acc:HGNC:34437]	C4orf48	17.5565	16.1091	15.8933	15.5318	18.0248	17.5918
chromosome 4 open reading frame 50 [Source:HGNC Symbol;Acc:HGNC:33766]	C4orf50	1.83646e-06	1.86017e-06	1.82262e-06	1.94878e-06	1.96992e-06	1.94384e-06
chromosome 4 open reading frame 51 [Source:HGNC Symbol;Acc:HGNC:37264]	C4orf51	1.83646e-06	1.86017e-06	1.82262e-06	1.94878e-06	1.96992e-06	1.94384e-06
chromosome 4 open reading frame 54 [Source:HGNC Symbol;Acc:HGNC:27741]	C4orf54	1.83646e-06	1.86017e-06	1.82262e-06	0.0194898	1.96992e-06	0.0388788
complement C5 [Source:HGNC Symbol;Acc:HGNC:1331]	C5	4.77479	4.40861	4.31961	5.14478	3.84135	4.58747
complement C5a receptor 1 [Source:HGNC Symbol;Acc:HGNC:1338]	C5AR1	0.0550956	0.204621	0.145811	0.233856	0.0590997	0.116632
complement C5a receptor 2 [Source:HGNC Symbol;Acc:HGNC:4527]	C5AR2	0.0550956	0.0186036	0.0546805	1.94878e-06	1.96992e-06	0.0194404
chromosome 5 open reading frame 15 [Source:HGNC Symbol;Acc:HGNC:20656]	C5orf15	32.4502	34.3388	37.7465	36.8515	32.4052	31.2958
chromosome 5 open reading frame 22 [Source:HGNC Symbol;Acc:HGNC:25639]	C5orf22	25.5819	30.358	28.8885	30.4595	28.6427	29.0215
chromosome 5 open reading frame 24 [Source:HGNC Symbol;Acc:HGNC:26746]	C5orf24	100.197	104.393	116.393	99.8361	85.9478	81.8746
chromosome 5 open reading frame 34 [Source:HGNC Symbol;Acc:HGNC:24738]	C5orf34	2.25885	3.01348	2.73393	2.37752	2.22602	1.80777
chromosome 5 open reading frame 46 [Source:HGNC Symbol;Acc:HGNC:33768]	C5orf46	1.83646e-06	1.86017e-06	1.82262e-06	0.0194898	1.96992e-06	1.94384e-06
chromosome 5 open reading frame 47 [Source:HGNC Symbol;Acc:HGNC:27026]	C5orf47	1.83646e-06	1.86017e-06	0.018228	0.0584654	1.96992e-06	1.94384e-06
chromosome 5 open reading frame 49 [Source:HGNC Symbol;Acc:HGNC:27028]	C5orf49	1.83646e-06	1.86017e-06	1.82262e-06	1.94878e-06	1.96992e-06	1.94384e-06
chromosome 5 open reading frame 52 [Source:HGNC Symbol;Acc:HGNC:35121]	C5orf52	1.83646e-06	1.86017e-06	1.82262e-06	1.94878e-06	1.96992e-06	1.94384e-06
chromosome 5 open reading frame 58 [Source:HGNC Symbol;Acc:HGNC:37272]	C5orf58	1.83646e-06	1.86017e-06	1.82262e-06	1.94878e-06	1.96992e-06	1.94384e-06
chromosome 5 open reading frame 63 [Source:HGNC Symbol;Acc:HGNC:40051]	C5orf63	1.08351	0.874282	0.947765	1.98776	1.35925	1.41901
complement C6 [Source:HGNC Symbol;Acc:HGNC:1339]	C6	1.83646e-06	1.86017e-06	1.82262e-06	1.94878e-06	1.96992e-06	1.94384e-06
chromosome 6 open reading frame 15 [Source:HGNC Symbol;Acc:HGNC:13927]	C6orf15	1.83646e-06	0.0186036	0.018228	1.94878e-06	1.96992e-06	1.94384e-06
chromosome 6 open reading frame 47 [Source:HGNC Symbol;Acc:HGNC:19076]	C6orf47	19.2094	19.9968	19.7208	18.5134	18.2809	20.9546
chromosome 6 open reading frame 52 [Source:HGNC Symbol;Acc:HGNC:20881]	C6orf52	0.036731	0.111612	0.0364542	0.0584654	0.0394004	0.136071
chromosome 6 open reading frame 58 [Source:HGNC Symbol;Acc:HGNC:20960]	C6orf58	1.83646e-06	0.0372053	0.0546805	0.0194898	1.96992e-06	1.94384e-06
chromosome 6 open reading frame 62 [Source:HGNC Symbol;Acc:HGNC:20998]	C6orf62	116.817	147.605	149.473	154.987	131.591	126.35
chromosome 6 open reading frame 89 [Source:HGNC Symbol;Acc:HGNC:21114]	C6orf89	88.3888	95.9848	91.6961	91.3589	94.2608	94.3346
chromosome 6 open reading frame 118 [Source:HGNC Symbol;Acc:HGNC:21233]	C6orf118	1.83646e-06	1.86017e-06	0.018228	1.94878e-06	0.0197012	0.0194404
chromosome 6 open reading frame 120 [Source:HGNC Symbol;Acc:HGNC:21247]	C6orf120	32.9828	34.2829	33.4633	34.2011	34.3161	34.6392
chromosome 6 open reading frame 132 [Source:HGNC Symbol;Acc:HGNC:21288]	C6orf132	0.165283	0.260426	0.455657	0.253344	0.0590997	0.116632
chromosome 6 open reading frame 136 [Source:HGNC Symbol;Acc:HGNC:21301]	C6orf136	17.3545	15.8115	15.1642	12.5112	14.2228	13.8596
chromosome 6 open reading frame 141 [Source:HGNC Symbol;Acc:HGNC:21351]	C6orf141	0.716221	0.874282	1.22116	5.96327	6.32346	7.95031
chromosome 6 open reading frame 163 [Source:HGNC Symbol;Acc:HGNC:21403]	C6orf163	0.532575	0.297629	0.400978	0.545661	0.512182	0.330455
chromosome 6 open reading frame 226 [Source:HGNC Symbol;Acc:HGNC:34431]	C6orf226	3.54437	3.40411	3.57234	2.98164	3.66406	3.14902
complement C7 [Source:HGNC Symbol;Acc:HGNC:1346]	C7	0.348929	0.297629	0.109359	0.116929	0.0590997	0.0583172
chromosome 7 open reading frame 25 [Source:HGNC Symbol;Acc:HGNC:21703]	C7orf25	0.165283	0.148816	0.145811	0.097441	0.118197	0.0777556
chromosome 7 open reading frame 31 [Source:HGNC Symbol;Acc:HGNC:21722]	C7orf31	0.826408	1.97178	2.18715	2.65034	2.04872	2.0216
chromosome 7 open reading frame 33 [Source:HGNC Symbol;Acc:HGNC:21724]	C7orf33	1.83646e-06	1.86017e-06	1.82262e-06	1.94878e-06	1.96992e-06	1.94384e-06
chromosome 7 open reading frame 50 [Source:HGNC Symbol;Acc:HGNC:22421]	C7orf50	47.3072	42.8397	42.8134	43.1655	42.0382	41.987
chromosome 7 open reading frame 57 [Source:HGNC Symbol;Acc:HGNC:22247]	C7orf57	0.036731	0.223222	0.20049	0.233856	0.393987	0.252701
complement C8 alpha chain [Source:HGNC Symbol;Acc:HGNC:1352]	C8A	1.83646e-06	1.86017e-06	1.82262e-06	1.94878e-06	1.96992e-06	1.94384e-06
complement C8 beta chain [Source:HGNC Symbol;Acc:HGNC:1353]	C8B	1.83646e-06	1.86017e-06	1.82262e-06	1.94878e-06	1.96992e-06	1.94384e-06
complement C8 gamma chain [Source:HGNC Symbol;Acc:HGNC:1354]	C8G	1.08351	0.781274	0.856634	0.214368	0.354588	0.330455
chromosome 8 open reading frame 33 [Source:HGNC Symbol;Acc:HGNC:26104]	C8orf33	30.4118	28.0886	29.4171	25.2757	21.2752	23.8704
chromosome 8 open reading frame 34 [Source:HGNC Symbol;Acc:HGNC:30905]	C8orf34	1.83646e-06	1.86017e-06	1.82262e-06	1.94878e-06	1.96992e-06	1.94384e-06
C8orf44-SGK3 readthrough [Source:HGNC Symbol;Acc:HGNC:48354]	C8orf44-SGK3	1.83646e-06	1.86017e-06	1.82262e-06	1.94878e-06	0.0197012	1.94384e-06
chromosome 8 open reading frame 48 [Source:HGNC Symbol;Acc:HGNC:26345]	C8orf48	1.02842	1.45094	0.87486	0.701563	0.787971	0.971922
chromosome 8 open reading frame 58 [Source:HGNC Symbol;Acc:HGNC:32233]	C8orf58	10.7249	10.2867	9.18601	13.3881	13.8486	15.162
chromosome 8 open reading frame 74 [Source:HGNC Symbol;Acc:HGNC:32296]	C8orf74	1.83646e-06	1.86017e-06	1.82262e-06	1.94878e-06	1.96992e-06	1.94384e-06
chromosome 8 open reading frame 76 [Source:HGNC Symbol;Acc:HGNC:25924]	C8orf76	2.42413	2.49263	2.18715	2.59188	2.30481	2.23542
chromosome 8 open reading frame 82 [Source:HGNC Symbol;Acc:HGNC:33826]	C8orf82	16.6934	18.4529	18.208	29.9333	28.3472	28.1274
chromosome 8 open reading frame 88 [Source:HGNC Symbol;Acc:HGNC:44672]	C8orf88	0.606033	0.892884	1.4581	1.32517	1.20166	1.32181
chromosome 8 open reading frame 89 [Source:HGNC Symbol;Acc:HGNC:51258]	C8orf89	0.036731	0.0186036	1.82262e-06	1.94878e-06	0.0197012	1.94384e-06
complement C9 [Source:HGNC Symbol;Acc:HGNC:1358]	C9	0.0918248	0.241824	0.182264	0.37027	0.0984981	0.252701
chromosome 9 open reading frame 24 [Source:HGNC Symbol;Acc:HGNC:19919]	C9orf24	0.165283	0.167417	0.236943	0.0779532	0.118197	0.0777556
chromosome 9 open reading frame 40 [Source:HGNC Symbol;Acc:HGNC:23433]	C9orf40	6.00522	6.30598	7.39984	7.61974	6.85533	6.92007
chromosome 9 open reading frame 43 [Source:HGNC Symbol;Acc:HGNC:23570]	C9orf43	0.477481	0.204621	0.437431	0.311807	0.413686	0.291578
chromosome 9 open reading frame 50 [Source:HGNC Symbol;Acc:HGNC:23677]	C9orf50	0.0550956	0.0372053	1.82262e-06	0.0389776	0.0197012	1.94384e-06
chromosome 9 open reading frame 57 [Source:HGNC Symbol;Acc:HGNC:27037]	C9orf57	1.83646e-06	1.86017e-06	1.82262e-06	1.94878e-06	1.96992e-06	1.94384e-06
chromosome 9 open reading frame 64 [Source:HGNC Symbol;Acc:HGNC:28144]	C9orf64	2.49759	3.73895	4.22848	5.593	4.35353	5.15118
C9orf72-SMCR8 complex subunit [Source:HGNC Symbol;Acc:HGNC:28337]	C9orf72	8.50281	18.8621	16.1849	13.2322	8.27368	8.10582
chromosome 9 open reading frame 78 [Source:HGNC Symbol;Acc:HGNC:24932]	C9orf78	43.0466	42.8397	44.6724	44.3932	43.0231	45.8746
chromosome 9 open reading frame 85 [Source:HGNC Symbol;Acc:HGNC:28784]	C9orf85	10.3944	9.05903	9.95151	8.84747	6.89473	8.57234
chromosome 9 open reading frame 131 [Source:HGNC Symbol;Acc:HGNC:31418]	C9orf131	1.83646e-06	1.86017e-06	1.82262e-06	1.94878e-06	1.96992e-06	1.94384e-06
chromosome 9 open reading frame 152 [Source:HGNC Symbol;Acc:HGNC:31455]	C9orf152	1.83646e-06	0.0372053	0.018228	0.0779532	0.0197012	0.0388788
chromosome 9 open reading frame 153 [Source:HGNC Symbol;Acc:HGNC:31456]	C9orf153	0.0550956	0.0186036	0.018228	1.94878e-06	0.0590997	0.0194404
chromosome 10 open reading frame 53 [Source:HGNC Symbol;Acc:HGNC:27421]	C10orf53	1.83646e-06	1.86017e-06	1.82262e-06	1.94878e-06	0.0197012	1.94384e-06
chromosome 10 open reading frame 62 [Source:HGNC Symbol;Acc:HGNC:23294]	C10orf62	1.83646e-06	1.86017e-06	0.018228	1.94878e-06	1.96992e-06	1.94384e-06
chromosome 10 open reading frame 67 [Source:HGNC Symbol;Acc:HGNC:28716]	C10orf67	1.83646e-06	1.86017e-06	1.82262e-06	1.94878e-06	1.96992e-06	1.94384e-06
chromosome 10 open reading frame 71 [Source:HGNC Symbol;Acc:HGNC:26973]	C10orf71	1.83646e-06	1.86017e-06	1.82262e-06	1.94878e-06	1.96992e-06	1.94384e-06
chromosome 10 open reading frame 82 [Source:HGNC Symbol;Acc:HGNC:28500]	C10orf82	1.83646e-06	1.86017e-06	1.82262e-06	1.94878e-06	1.96992e-06	1.94384e-06
chromosome 10 open reading frame 88 [Source:HGNC Symbol;Acc:HGNC:25822]	C10orf88	9.14557	12.3887	11.282	13.2517	12.3908	12.324
chromosome 10 open reading frame 90 [Source:HGNC Symbol;Acc:HGNC:26563]	C10orf90	1.83646e-06	1.86017e-06	1.82262e-06	1.94878e-06	1.96992e-06	1.94384e-06
chromosome 10 open reading frame 95 [Source:HGNC Symbol;Acc:HGNC:25880]	C10orf95	0.0550956	0.0930104	0.182264	0.0194898	0.0984981	0.0194404
chromosome 10 open reading frame 105 [Source:HGNC Symbol;Acc:HGNC:20304]	C10orf105	0.0183664	1.86017e-06	0.0546805	0.0389776	0.0787989	0.0583172
chromosome 10 open reading frame 120 [Source:HGNC Symbol;Acc:HGNC:25707]	C10orf120	1.83646e-06	1.86017e-06	1.82262e-06	1.94878e-06	1.96992e-06	1.94384e-06
chromosome 10 open reading frame 143 [Source:HGNC Symbol;Acc:HGNC:48677]	C10orf143	0.532575	0.539451	0.692598	0.545661	0.453084	0.485962
chromosome 11 open reading frame 1 [Source:HGNC Symbol;Acc:HGNC:1163]	C11orf1	3.70965	3.55293	3.02555	2.78676	2.6003	2.64363
chromosome 11 open reading frame 16 [Source:HGNC Symbol;Acc:HGNC:1169]	C11orf16	1.83646e-06	1.86017e-06	1.82262e-06	1.94878e-06	1.96992e-06	1.94384e-06
chromosome 11 open reading frame 21 [Source:HGNC Symbol;Acc:HGNC:13231]	C11orf21	1.83646e-06	0.0186036	1.82262e-06	1.94878e-06	1.96992e-06	1.94384e-06
chromosome 11 open reading frame 24 [Source:HGNC Symbol;Acc:HGNC:1174]	C11orf24	27.2898	33.0366	31.5131	28.5691	27.7168	28.5356
chromosome 11 open reading frame 42 [Source:HGNC Symbol;Acc:HGNC:28541]	C11orf42	1.83646e-06	1.86017e-06	1.82262e-06	1.94878e-06	1.96992e-06	1.94384e-06
chromosome 11 open reading frame 52 [Source:HGNC Symbol;Acc:HGNC:30531]	C11orf52	1.83646e-06	1.86017e-06	1.82262e-06	1.94878e-06	1.96992e-06	1.94384e-06
chromosome 11 open reading frame 54 [Source:HGNC Symbol;Acc:HGNC:30204]	C11orf54	9.25575	9.59848	10.1155	9.15927	8.92375	9.42763
chromosome 11 open reading frame 58 [Source:HGNC Symbol;Acc:HGNC:16990]	C11orf58	97.2589	103.091	111.326	106.54	99.7569	91.9825
chromosome 11 open reading frame 65 [Source:HGNC Symbol;Acc:HGNC:28519]	C11orf65	0.0734602	1.86017e-06	0.145811	0.0389776	0.0394004	0.0194404
chromosome 11 open reading frame 68 [Source:HGNC Symbol;Acc:HGNC:28801]	C11orf68	37.2067	37.6685	37.1632	40.5736	36.7391	40.0237
chromosome 11 open reading frame 71 [Source:HGNC Symbol;Acc:HGNC:25937]	C11orf71	4.42587	4.20399	4.21026	2.86471	2.6988	2.62419
chromosome 11 open reading frame 80 [Source:HGNC Symbol;Acc:HGNC:26197]	C11orf80	11.8268	12.1283	11.683	15.2784	15.6806	16.0561
chromosome 11 open reading frame 86 [Source:HGNC Symbol;Acc:HGNC:34442]	C11orf86	1.83646e-06	1.86017e-06	1.82262e-06	1.94878e-06	1.96992e-06	1.94384e-06
chromosome 11 open reading frame 87 [Source:HGNC Symbol;Acc:HGNC:33788]	C11orf87	1.83646e-06	1.86017e-06	1.82262e-06	1.94878e-06	1.96992e-06	1.94384e-06
chromosome 11 open reading frame 91 [Source:HGNC Symbol;Acc:HGNC:34444]	C11orf91	7.25401	6.41759	7.05354	1.87083	1.24105	1.32181
chromosome 11 open reading frame 94 [Source:HGNC Symbol;Acc:HGNC:37213]	C11orf94	0.220377	0.111612	0.127585	0.136417	0.0394004	0.136071
chromosome 11 open reading frame 96 [Source:HGNC Symbol;Acc:HGNC:38675]	C11orf96	3.78311	7.66391	5.88707	3.8391	2.16692	2.21598
chromosome 11 open reading frame 97 [Source:HGNC Symbol;Acc:HGNC:49544]	C11orf97	1.83646e-06	1.86017e-06	1.82262e-06	1.94878e-06	1.96992e-06	1.94384e-06
chromosome 11 open reading frame 98 [Source:HGNC Symbol;Acc:HGNC:51238]	C11orf98	0.0183664	0.055807	1.82262e-06	0.097441	0.0787989	0.0388788
chromosome 12 open reading frame 4 [Source:HGNC Symbol;Acc:HGNC:1184]	C12orf4	24.8289	24.8333	25.5714	20.6961	21.2358	21.46
chromosome 12 open reading frame 29 [Source:HGNC Symbol;Acc:HGNC:25322]	C12orf29	13.9571	13.7653	15.1824	14.8302	12.8045	12.1684
chromosome 12 open reading frame 40 [Source:HGNC Symbol;Acc:HGNC:26846]	C12orf40	1.83646e-06	1.86017e-06	1.82262e-06	1.94878e-06	1.96992e-06	1.94384e-06
chromosome 12 open reading frame 42 [Source:HGNC Symbol;Acc:HGNC:24729]	C12orf42	1.83646e-06	1.86017e-06	1.82262e-06	1.94878e-06	1.96992e-06	1.94384e-06
chromosome 12 open reading frame 43 [Source:HGNC Symbol;Acc:HGNC:25719]	C12orf43	17.2627	18.0809	16.6588	18.0067	18.537	17.514
chromosome 12 open reading frame 50 [Source:HGNC Symbol;Acc:HGNC:26665]	C12orf50	1.83646e-06	0.0186036	0.018228	0.0584654	1.96992e-06	0.0194404
chromosome 12 open reading frame 54 [Source:HGNC Symbol;Acc:HGNC:28553]	C12orf54	0.0183664	0.0186036	0.0546805	0.0389776	1.96992e-06	0.116632
chromosome 12 open reading frame 56 [Source:HGNC Symbol;Acc:HGNC:26967]	C12orf56	0.0183664	1.86017e-06	0.018228	1.94878e-06	1.96992e-06	0.0388788
chromosome 12 open reading frame 57 [Source:HGNC Symbol;Acc:HGNC:29521]	C12orf57	28.612	39.8077	37.8923	35.6627	31.2036	31.9762
chromosome 12 open reading frame 60 [Source:HGNC Symbol;Acc:HGNC:28726]	C12orf60	0.899867	1.17191	1.29406	1.14978	1.08346	1.30238
chromosome 12 open reading frame 71 [Source:HGNC Symbol;Acc:HGNC:34452]	C12orf71	1.83646e-06	1.86017e-06	1.82262e-06	1.94878e-06	1.96992e-06	1.94384e-06
chromosome 12 open reading frame 73 [Source:HGNC Symbol;Acc:HGNC:34450]	C12orf73	7.40093	6.43619	6.8166	6.64535	6.24466	6.1231
chromosome 12 open reading frame 75 [Source:HGNC Symbol;Acc:HGNC:35164]	C12orf75	14.7468	15.4022	14.7632	21.3586	22.1222	21.5766
chromosome 12 open reading frame 76 [Source:HGNC Symbol;Acc:HGNC:33790]	C12orf76	8.06206	6.67801	7.01709	8.51618	7.7024	8.26133
chromosome 13 open reading frame 42 [Source:HGNC Symbol;Acc:HGNC:42693]	C13orf42	1.83646e-06	1.86017e-06	1.82262e-06	1.94878e-06	1.96992e-06	1.94384e-06
chromosome 13 open reading frame 46 [Source:HGNC Symbol;Acc:HGNC:53786]	C13orf46	0.734585	1.0975	0.856634	1.46159	1.04406	1.08855
chromosome 14 open reading frame 28 [Source:HGNC Symbol;Acc:HGNC:19834]	C14orf28	3.14035	4.55742	4.99398	3.995	3.32917	2.77969
chromosome 14 open reading frame 39 [Source:HGNC Symbol;Acc:HGNC:19849]	C14orf39	1.83646e-06	1.86017e-06	1.82262e-06	1.94878e-06	0.0394004	1.94384e-06
chromosome 14 open reading frame 93 [Source:HGNC Symbol;Acc:HGNC:20162]	C14orf93	5.54611	4.52022	4.57478	4.22886	4.01865	4.17926
chromosome 14 open reading frame 119 [Source:HGNC Symbol;Acc:HGNC:20270]	C14orf119	49.566	49.8712	49.1014	49.1093	48.1843	48.4988
chromosome 14 open reading frame 132 [Source:HGNC Symbol;Acc:HGNC:20346]	C14orf132	3.56273	1.76716	1.43987	3.72217	3.36857	2.39093
chromosome 14 open reading frame 180 [Source:HGNC Symbol;Acc:HGNC:33795]	C14orf180	1.83646e-06	1.86017e-06	1.82262e-06	1.94878e-06	1.96992e-06	1.94384e-06
chromosome 15 open reading frame 39 [Source:HGNC Symbol;Acc:HGNC:24497]	C15orf39	123.135	120.669	118.416	88.0459	74.8177	79.2115
chromosome 15 open reading frame 40 [Source:HGNC Symbol;Acc:HGNC:28443]	C15orf40	14.1224	13.5792	13.8337	13.3102	12.509	11.8186
chromosome 15 open reading frame 48 [Source:HGNC Symbol;Acc:HGNC:29898]	C15orf48	0.0734602	0.055807	0.018228	1.94878e-06	0.0197012	0.0194404
chromosome 15 open reading frame 61 [Source:HGNC Symbol;Acc:HGNC:34453]	C15orf61	5.32573	4.98526	4.62946	5.18376	4.96421	5.05399
chromosome 15 open reading frame 62 [Source:HGNC Symbol;Acc:HGNC:34489]	C15orf62	0.716221	0.502248	0.455657	1.11081	1.04406	1.04968
chromosome 16 open reading frame 46 [Source:HGNC Symbol;Acc:HGNC:26525]	C16orf46	0.0183664	0.0744087	0.018228	0.0584654	0.0197012	0.0194404
chromosome 16 open reading frame 54 [Source:HGNC Symbol;Acc:HGNC:26649]	C16orf54	1.83646e-06	1.86017e-06	1.82262e-06	1.94878e-06	1.96992e-06	1.94384e-06
chromosome 16 open reading frame 74 [Source:HGNC Symbol;Acc:HGNC:23362]	C16orf74	16.7301	20.2759	21.7803	16.818	15.8382	15.298
chromosome 16 open reading frame 78 [Source:HGNC Symbol;Acc:HGNC:28479]	C16orf78	1.83646e-06	1.86017e-06	1.82262e-06	1.94878e-06	1.96992e-06	1.94384e-06
chromosome 16 open reading frame 82 [Source:HGNC Symbol;Acc:HGNC:30755]	C16orf82	1.83646e-06	1.86017e-06	1.82262e-06	1.94878e-06	1.96992e-06	1.94384e-06
chromosome 16 open reading frame 86 [Source:HGNC Symbol;Acc:HGNC:33755]	C16orf86	1.28552	1.0417	1.14825	0.876953	0.768272	0.777538
chromosome 16 open reading frame 87 [Source:HGNC Symbol;Acc:HGNC:33754]	C16orf87	6.92345	7.73831	8.22002	7.46383	7.7615	7.61986
chromosome 16 open reading frame 89 [Source:HGNC Symbol;Acc:HGNC:28687]	C16orf89	1.83646e-06	0.0186036	1.82262e-06	1.94878e-06	1.96992e-06	1.94384e-06
chromosome 16 open reading frame 90 [Source:HGNC Symbol;Acc:HGNC:34455]	C16orf90	1.83646e-06	1.86017e-06	1.82262e-06	1.94878e-06	1.96992e-06	1.94384e-06
chromosome 16 open reading frame 91 [Source:HGNC Symbol;Acc:HGNC:27558]	C16orf91	6.66635	7.5523	7.05354	7.63922	7.30842	6.82288
chromosome 16 open reading frame 92 [Source:HGNC Symbol;Acc:HGNC:26346]	C16orf92	1.83646e-06	1.86017e-06	1.82262e-06	1.94878e-06	1.96992e-06	1.94384e-06
chromosome 16 open reading frame 95 [Source:HGNC Symbol;Acc:HGNC:40033]	C16orf95	0.348929	0.316231	0.382752	0.253344	0.196994	0.427647
chromosome 16 open reading frame 96 [Source:HGNC Symbol;Acc:HGNC:40031]	C16orf96	0.0183664	1.86017e-06	1.82262e-06	0.0194898	0.0197012	0.0194404
chromosome 17 open reading frame 49 [Source:HGNC Symbol;Acc:HGNC:28737]	C17orf49	0.789679	1.15331	0.856634	1.03286	0.630377	0.894169
chromosome 17 open reading frame 50 [Source:HGNC Symbol;Acc:HGNC:29581]	C17orf50	1.83646e-06	1.86017e-06	1.82262e-06	0.0194898	1.96992e-06	0.0583172
chromosome 17 open reading frame 58 [Source:HGNC Symbol;Acc:HGNC:27568]	C17orf58	16.5098	12.1841	11.8106	14.3235	14.9517	16.1339
chromosome 17 open reading frame 67 [Source:HGNC Symbol;Acc:HGNC:27900]	C17orf67	5.9134	7.05005	6.54321	7.48332	7.26902	6.97839
chromosome 17 open reading frame 75 [Source:HGNC Symbol;Acc:HGNC:30173]	C17orf75	11.386	11.4215	11.7195	10.9522	10.1254	10.73
chromosome 17 open reading frame 78 [Source:HGNC Symbol;Acc:HGNC:26831]	C17orf78	1.83646e-06	1.86017e-06	1.82262e-06	1.94878e-06	1.96992e-06	1.94384e-06
chromosome 17 open reading frame 80 [Source:HGNC Symbol;Acc:HGNC:29601]	C17orf80	22.9374	22.7685	22.8921	21.7094	19.7977	20.0993
chromosome 17 open reading frame 97 [Source:HGNC Symbol;Acc:HGNC:33800]	C17orf97	5.14209	5.4503	5.17625	5.88532	5.49609	5.44276
chromosome 17 open reading frame 98 [Source:HGNC Symbol;Acc:HGNC:34492]	C17orf98	1.83646e-06	0.0186036	1.82262e-06	0.0194898	0.0197012	0.0194404
chromosome 17 open reading frame 99 [Source:HGNC Symbol;Acc:HGNC:34490]	C17orf99	0.0183664	1.86017e-06	1.82262e-06	1.94878e-06	1.96992e-06	1.94384e-06
chromosome 17 open reading frame 100 [Source:HGNC Symbol;Acc:HGNC:34494]	C17orf100	1.10188	1.45094	1.91375	2.31905	1.51684	1.06911
chromosome 17 open reading frame 107 [Source:HGNC Symbol;Acc:HGNC:37238]	C17orf107	0.330564	2.30661	2.51522	1.4421	0.669776	0.738661
chromosome 17 open reading frame 113 [Source:HGNC Symbol;Acc:HGNC:53437]	C17orf113	0.606033	0.241824	0.437431	0.37027	0.374287	0.311016
chromosome 17 open reading frame 114 [Source:HGNC Symbol;Acc:HGNC:55343]	C17orf114	0.257106	0.167417	0.127585	0.116929	0.157596	0.116632
chromosome 18 open reading frame 21 [Source:HGNC Symbol;Acc:HGNC:28802]	C18orf21	6.73981	8.55679	9.16779	10.5234	9.21924	8.92223
chromosome 18 open reading frame 25 [Source:HGNC Symbol;Acc:HGNC:28172]	C18orf25	28.961	32.8134	32.4791	28.842	25.8651	25.5421
chromosome 18 open reading frame 32 [Source:HGNC Symbol;Acc:HGNC:31690]	C18orf32	4.73807	5.28289	4.77527	6.17764	4.35353	5.22893
chromosome 18 open reading frame 54 [Source:HGNC Symbol;Acc:HGNC:13796]	C18orf54	22.1661	23.4754	25.8265	25.5095	20.3296	22.3347
chromosome 18 open reading frame 63 [Source:HGNC Symbol;Acc:HGNC:40037]	C18orf63	1.83646e-06	1.86017e-06	1.82262e-06	1.94878e-06	1.96992e-06	1.94384e-06
chromosome 19 open reading frame 12 [Source:HGNC Symbol;Acc:HGNC:25443]	C19orf12	18.8237	22.3407	20.9237	27.1855	27.4213	25.4254
[truncated: 17,282 more rows]

## Sheet: Subclass_abund_STT vs UF vs DF
Lipidomics result - Lipid subclass abudance under static vs. UF vs. DF in HAECs
Subclass	STT_1	STT_2	STT_3	UF_1	UF_2	UF_3	DF_1	DF_2	DF_3
CE	10.1673	8.75244	10.2642	7.587	6.98662	7.40412	7.80464	9.95344	7.78711
Cer d18:0	1.69732	1.70935	1.80562	5.87138	3.27024	5.83689	4.33866	3.83972	6.55457
Cer d18:1	13.7108	13.5796	14.0221	18.6801	17.5482	14.21	15.6047	17.7863	20.5262
DG	10.925	11.0939	8.90947	131.989	22.4025	177.633	72.7683	43.5716	131.216
FFA	118.393	101.024	107.049	160.586	138.451	146.793	276.282	223.355	213.935
HexCER	0.786483	0.705025	0.79518	0.490231	0.425067	0.523104	0.724655	0.744525	0.815607
LPC	2.19967	1.9405	2.61364	10.2517	3.98459	9.11789	8.82014	7.04488	9.66401
LPE	1.12366	1.01719	1.09644	6.87275	1.20014	6.44404	4.6036	3.21271	7.64328
LacCER	0.959531	0.824808	0.859342	0.604319	0.791165	0.243535	0.987548	0.99693	0.904187
PA	3.16853	2.99667	2.75942	27.7538	4.48711	42.0738	25.0319	13.8696	30.4937
PC	233.005	210.209	227.966	297.44	245.718	223.348	323.178	345.002	380.681
PE	305.808	254.4	249.326	234.472	203.807	148.758	266.388	306.276	282.072
PG	9.3586	13.4992	10.8961	45.9363	22.3566	30.9884	35.5816	23.1414	54.9537
PI	67.44	62.7768	62.9314	60.8901	61.8302	35.3143	71.4345	88.3942	81.6753
PS	97.2386	125.184	116.951	129.049	176.27	54.2953	132.882	146.121	161.834
SM	73.557	70.6591	71.7582	52.2375	63.1669	26.7498	57.2917	67.4354	60.0222
TG	26.5306	15.849	10.0486	48.0499	14.7804	31.8858	27.7746	25.9136	77.7916

## Sheet: Subclass_comp_STT vs UF vs DF
Lipidomics result - Lipid subclass composition under static vs. UF vs. DF in HAECs
Subclass	STT_1	STT_2	STT_3	UF_1	UF_2	UF_3	DF_1	DF_2	DF_3
CE	1.04166	0.976593	1.1404	0.612466	0.707523	0.769964	0.586156	0.750264	0.509438
Cer d18:0	0.173894	0.190729	0.200613	0.473971	0.331172	0.606986	0.325848	0.289428	0.428805
Cer d18:1	1.40469	1.5152	1.55792	1.50796	1.77708	1.47771	1.17197	1.34069	1.34284
DG	1.11929	1.23785	0.989883	10.6549	2.26867	18.4723	5.46515	3.28432	8.58421
FFA	12.1296	11.2722	11.8937	12.9634	14.0207	15.2652	20.7497	16.8359	13.9957
HexCER	0.0805765	0.0786664	0.0883481	0.0395743	0.0430459	0.0543983	0.0544241	0.0561204	0.0533576
LPC	0.22536	0.21652	0.290387	0.827578	0.403513	0.948182	0.662423	0.531025	0.632226
LPE	0.115121	0.113498	0.12182	0.554808	0.121536	0.670124	0.345747	0.242165	0.500029
LacCER	0.0983056	0.0920317	0.0954769	0.0487841	0.08012	0.0253255	0.0741684	0.075146	0.0591526
PA	0.324621	0.334367	0.306584	2.24045	0.454402	4.37531	1.87999	1.04545	1.99492
PC	23.8718	23.4551	25.3281	24.0111	24.8835	23.2263	24.2718	26.0053	24.9044
PE	31.3306	28.3858	27.7013	18.928	20.6392	15.4695	20.0067	23.0863	18.4533
PG	0.958805	1.50623	1.2106	3.70824	2.26402	3.22252	2.67231	1.74434	3.59511
PI	6.90935	7.00461	6.99197	4.91539	6.26144	3.67238	5.36498	6.66293	5.34326
PS	9.96226	13.968	12.9938	10.4176	17.8505	5.64624	9.97989	11.0142	10.5873
SM	7.53604	7.88412	7.97267	4.21691	6.3968	2.78175	4.30281	5.08311	3.92669
TG	2.7181	1.76842	1.11645	3.87886	1.49679	3.31585	2.08597	1.9533	5.08918

## Sheet: Lipid_abund_STT vs UF vs DF
Lipidomics result - Lipid species abundance under static vs. UF vs. DF in HAECs
Species	STT_1	STT_2	STT_3	UF_1	UF_2	UF_3	DF_1	DF_2	DF_3
CE 14:0	0.34806	0.291906	0.334731	0.15961	0.153964	0.152355	0.197915	0.203724	0.170587
CE 15:0	0.225019	0.119736	0.100187	0.227861	0.149804	0.256325	0.212781	0.268104	0.253609
CE 16:0	1.67023	1.32998	1.59447	2.5047	1.83933	2.30885	2.05861	2.59791	2.19963
CE 16:1	0.81735	0.595241	0.665481	0.533888	0.471406	0.478839	0.616816	0.737816	0.608196
CE 17:0	0.124396	0.106324	0.132367	0.189816	0.16097	0.224822	0.219686	0.215975	0.188092
CE 18:0	0.364141	0.340738	0.373733	0.686671	0.795915	0.915273	0.637155	1.15507	0.67265
CE 18:1	3.88661	3.58328	4.14629	1.63048	1.57964	1.48702	1.85653	2.34909	1.88056
CE 18:2	0.561721	0.434921	0.61795	0.506091	0.478356	0.481941	0.658164	0.664855	0.575789
CE 18:3	0.0430964	0.0287922	0.0526621	0.0604451	0.0559878	0.0495051	0.0756842	0.0877868	0.0533847
CE 20:0	0.0762647	0.060363	0.0567412	0.0894234	0.100313	0.0801429	0.175459	0.137585	0.135571
CE 20:1	0.295285	0.289303	0.29669	0.0428394	0.0662826	0.0443015	0.0686401	0.0942279	0.0635045
CE 20:3	0.230376	0.209108	0.2617	0.077254	0.0970277	0.0713143	0.095045	0.0975391	0.0966735
CE 20:4	0.391241	0.278186	0.415098	0.600473	0.50686	0.549966	0.646568	0.758041	0.601317
CE 20:5	0.0495098	0.0335507	0.0517188	0.0638057	0.067551	0.0580004	0.0820317	0.0892504	0.0620944
CE 22:5	0.107264	0.0972627	0.111917	0.0507931	0.0502706	0.0318506	0.0587495	0.0521987	0.0376385
CE 22:6	0.0985428	0.0876785	0.110789	0.105483	0.120969	0.101844	0.144806	0.156929	0.106165
Cer d18:0/16:0	0.726826	0.685348	0.7976	2.07269	1.26918	2.05504	1.34217	1.37248	2.61263
Cer d18:0/22:0	0.149876	0.113121	0.145327	1.1213	0.436884	1.18613	0.692043	0.488801	0.903019
Cer d18:0/24:0	0.227307	0.21161	0.198399	1.07186	0.489393	0.751039	0.582006	0.480872	0.759545
Cer d18:0/24:1	0.45248	0.460352	0.444257	0.505026	0.463768	0.471886	0.684905	0.713485	0.746853
Cer d18:0/26:1	0.140836	0.159325	0.124923	0.17155	0.173682	0.150328	0.290874	0.216992	0.263126
Cer d18:1/14:0	0.179019	0.16212	0.192446	0.123099	0.0884662	0.138521	0.1087	0.0974322	0.17768
Cer d18:1/16:0	4.49044	4.54231	4.69607	5.93248	5.07104	5.22663	5.0034	5.50108	7.28722
Cer d18:1/18:0	0.433795	0.413686	0.453783	1.30024	1.04042	1.29095	1.14311	1.33644	1.86158
Cer d18:1/20:0	0.0912997	0.0867091	0.0809349	0.330573	0.282851	0.295328	0.270007	0.356603	0.430067
Cer d18:1/22:0	1.02107	0.966191	1.0153	2.9942	2.48193	2.08294	2.28902	2.86185	3.08894
Cer d18:1/22:1	0.098116	0.125274	0.102621	0.0775516	0.100404	0.0811236	0.0833594	0.102487	0.139363
Cer d18:1/24:0	2.89417	2.89733	2.99134	5.0948	5.39396	2.64445	4.0156	4.28322	3.55906
Cer d18:1/24:1	3.95143	3.84363	3.93856	2.50808	2.75661	2.16562	2.43203	2.91291	3.47929
Cer d18:1/26:0	0.119788	0.104647	0.107064	0.100823	0.117351	0.0689143	0.0804019	0.0838986	0.102827
Cer d18:1/26:1	0.417222	0.437664	0.426841	0.218243	0.215185	0.215483	0.179061	0.250401	0.400199
DG 14:0_16:0	0.355544	0.406824	0.320806	2.55465	0.393819	2.59287	1.09701	0.520872	2.49794
DG 14:0_18:1	0.249147	0.279813	0.24663	0.155806	0.109601	0.0954076	0.183522	0.187118	0.234602
DG 15:0_18:1	0.099143	0.0498488	0.046443	0.126946	0.0756618	0.0721426	0.153872	0.142028	0.146885
DG 16:0_16:0	0.842889	0.78287	0.581524	42.8962	4.6602	53.8318	16.7198	8.48681	42.8601
DG 16:0_16:1	0.697228	0.756041	0.572398	1.54397	0.914797	1.39531	1.42807	1.5484	2.69401
DG 16:0_18:0	0.57818	0.684994	0.621629	73.4604	8.20563	110.402	41.6719	19.8098	66.2565
DG 16:0_18:1	2.06671	2.49185	2.0275	4.51361	2.74542	3.35919	4.37998	4.73108	7.38162
DG 16:0_18:2	0.190488	0.186482	0.140046	0.435882	0.296849	0.228196	0.25592	0.249877	0.526454
DG 16:0_18:3	0.0503544	0.0891832	0.0609017	0.0989666	0.0726085	0.0947477	0.235885	0.188426	0.202698
DG 16:0_20:3	0.210471	0.201829	0.153745	0.218471	0.208825	0.170222	0.232465	0.172835	0.288815
DG 16:0_20:4	0.0899806	0.0757872	0.0485178	0.277146	0.214634	0.12943	0.148918	0.220122	0.206125
DG 16:0_22:5	0.0854001	0.0883298	0.0722021	0.278387	0.19244	0.128542	0.274555	0.188541	0.237606
DG 16:0_22:6	0.0466328	0.0417941	0.0334245	0.269388	0.107441	0.188863	0.159896	0.116776	0.165438
DG 16:1_16:1	0.139001	0.130787	0.0740758	0.0339456	0.0377585	0.03185	0.054123	0.0849548	0.0805425
DG 16:1_18:0	0.235816	0.205935	0.142986	0.718311	0.394118	0.76449	0.659382	0.739217	1.20147
DG 16:1_18:1	0.457373	0.494898	0.390439	0.192108	0.164345	0.106842	0.20647	0.259261	0.350985
DG 18:0_18:1	0.729164	0.69978	0.684704	1.91063	1.59829	1.99085	2.46559	3.0434	2.99526
DG 18:0_18:2	0.27503	0.225567	0.222802	0.499371	0.416374	0.33694	0.297711	0.478892	0.562202
DG 18:0_22:6	0.0607292	0.0470186	0.0607352	0.263656	0.146404	0.175477	0.200059	0.182178	0.174679
DG 18:1_18:1	1.01047	1.17826	0.985829	0.335716	0.435646	0.204159	0.585658	0.763082	0.735803
DG 18:1_18:2	0.292422	0.264505	0.214694	0.115216	0.13378	0.0716174	0.161445	0.201988	0.222636
DG 18:1_20:3	0.315582	0.392251	0.320965	0.111649	0.137361	0.06005	0.123954	0.158864	0.135616
DG 18:1_20:4	0.148417	0.118826	0.0940062	0.1109	0.130332	0.065734	0.111953	0.145176	0.141385
DG 18:1_22:6	0.0324229	0.0263197	0.0319149	0.0333366	0.0285805	0.0232333	0.0355309	0.0448823	0.0274327
FA 12:0	1.72373	1.7003	1.92842	1.39226	1.10899	1.28171	3.64904	4.26134	4.42547
FA 14:0	6.37012	5.52713	6.57411	7.41618	6.26783	6.48341	14.7308	12.4019	11.3819
FA 14:1	1.59792	1.3553	1.41747	1.99075	1.67392	1.7851	3.82656	3.04425	3.02889
FA 15:0	8.69464	6.33393	6.95921	6.42863	5.65599	6.07187	11.925	9.6707	8.27866
FA 16:0	43.7136	36.9968	40.1529	66.9649	56.7596	60.2008	110.487	85.7978	81.6191
FA 16:1	7.0224	4.54001	3.94681	3.90675	3.63062	3.70385	7.02251	5.9147	5.547
FA 17:0	5.31003	4.26426	5.02407	6.13941	5.26089	5.26656	10.8946	8.39032	7.7219
FA 18:0	17.9565	16.0209	17.5904	35.7928	28.8319	33.5934	54.6122	44.486	44.4519
FA 18:1	6.51755	6.10458	5.76467	6.01733	5.75546	5.20084	10.9278	9.18701	9.90025
FA 18:2	1.3659	1.27971	1.22396	1.8014	1.7662	1.6234	3.40873	2.60805	2.40313
FA 18:3	0.600221	0.526989	0.577399	0.975361	0.84872	0.875648	1.83907	1.40553	1.28943
FA 18:4	0.288639	0.271977	0.302025	0.453848	0.385279	0.425527	0.891584	0.69329	0.637772
FA 20:0	1.59559	1.48742	1.66264	3.11816	2.47515	3.01181	5.81985	4.6745	4.47489
FA 20:1	1.07758	1.13924	1.28744	2.32164	1.94098	1.75	3.67316	3.58813	3.64854
FA 20:2	0.625443	0.603625	0.759538	0.665613	0.66241	0.648056	1.43167	1.16084	1.07841
FA 20:3	1.08138	1.2202	1.20281	1.24767	1.47723	1.22366	2.53734	1.80774	2.20698
FA 20:4	1.25406	1.07852	0.878079	1.006	1.11	0.975612	1.80194	1.5877	1.3448
FA 20:5	1.54404	1.47227	0.585732	0.715265	0.617768	0.658453	1.43219	1.1138	0.985033
FA 22:0	2.12077	1.74222	1.43266	2.23879	2.12276	2.10794	4.58112	3.80661	3.38581
FA 22:1	1.46482	1.38464	1.55778	2.23662	2.05876	1.98737	4.44491	3.65533	3.70653
FA 22:2	0.760071	0.640642	0.530191	0.631134	0.610074	0.606992	1.2927	1.03439	1.01953
FA 22:4	0.566904	0.528938	0.577214	0.707475	0.613662	0.759868	1.72259	1.28002	1.1509
FA 22:5	0.933765	0.930334	1.17369	1.47956	1.2495	1.726	3.7508	2.87533	2.47975
FA 22:6	0.611746	0.560807	0.607581	0.866358	0.821947	0.781988	1.68164	1.42193	1.32311
FA 24:0	1.80791	1.44372	1.50136	1.84244	2.0102	1.72091	3.61762	3.42048	2.68332
FA 24:1	1.78758	1.86987	1.83096	2.22987	2.73492	2.32176	4.27911	4.06683	3.76161
HexCER d18:1/14:0	0.101309	0.111231	0.108159	0.0711476	0.0756404	0.0390467	0.0782755	0.0695093	0.0850352
HexCER d18:1/16:0	0.108533	0.0922364	0.104937	0.0991186	0.0502283	0.121019	0.112295	0.142878	0.182938
HexCER d18:1/22:0	0.0513044	0.0550307	0.0585576	0.113612	0.0928849	0.124074	0.171968	0.182828	0.223201
HexCER d18:1/24:0	0.241646	0.202094	0.253372	0.131387	0.161231	0.100598	0.242148	0.229989	0.126719
HexCER d18:1/24:1	0.251943	0.244433	0.270153	0.0749657	0.0450826	0.0991535	0.119968	0.11932	0.118314
LacCER d18:1/18:1	0.136055	0.12367	0.142856	0.134646	0.175195	0.134185	0.303749	0.231147	0.211955
LacCER d18:1/24:1	0.270981	0.237575	0.216585	0.125216	0.164646	0.10935	0.179303	0.186675	0.191079
LPC 16:0	0.617657	0.549047	0.761374	3.25412	0.99506	2.35068	2.27132	1.70417	2.76124
LPC 18:0	1.0229	0.885558	1.19312	5.44802	2.33188	5.79922	5.5862	4.45594	5.56046
LPC 18:1	0.559119	0.505895	0.659144	1.21476	0.561648	0.710856	0.962621	0.884776	1.11596
LPE 16:0	0.20468	0.195445	0.212215	2.36867	0.257005	1.45889	1.01719	0.588623	1.83894
LPE 18:0	0.315549	0.29412	0.312452	3.74084	0.725166	4.53166	3.06642	1.84227	4.67042
LPE 18:1	0.320149	0.269823	0.308223	0.51098	0.217965	0.280968	0.519992	0.522989	0.769906
PA 30:0	0.0720356	0.0589936	0.0481336	0.387065	0.0483631	0.407418	0.189986	0.103903	0.337943
PA 32:0	0.204783	0.130605	0.140499	10.2408	0.782938	12.5847	6.39023	2.96391	9.95959
PA 32:1	0.294474	0.239015	0.209208	0.168831	0.0505607	0.191063	0.144317	0.142028	0.278725
PA 34:0	0.0687719	0.0472363	0.0656163	11.6349	0.970435	21.4867	10.7148	4.87976	12.655
PA 34:1	0.345912	0.378851	0.295897	0.829785	0.230553	1.08547	0.841143	0.652314	1.33715
PA 34:4	1.34047	1.22641	1.2808	2.01166	1.60673	1.68858	3.72403	3.06362	2.82522
PA 34:5	0.199169	0.239585	0.229432	0.373091	0.315665	0.304086	0.75214	0.595671	0.595524
PA 36:1	0.129242	0.152064	0.121015	0.436383	0.174493	0.805751	0.623656	0.485968	0.633674
PA 36:2	0.183128	0.225334	0.184759	0.133244	0.0884164	0.149673	0.210528	0.151617	0.201977
PC 14:0_16:0	6.74087	6.12375	7.04651	4.73652	2.28819	3.68126	2.98532	2.37043	4.46609
PC 14:0_16:1	3.32277	2.98388	3.53154	0.709103	0.839195	0.462988	1.05719	1.01254	1.50979
PC 14:0_18:0	1.2209	1.06614	1.3052	1.49752	0.700851	1.66905	1.02332	0.702675	1.48347
PC 14:0_18:1	7.14882	6.42588	7.04371	1.97159	1.83297	1.22087	2.67822	2.66767	3.06762
PC 15:0_16:1	0.886826	0.508461	0.395499	0.46798	0.504383	0.340282	0.696229	0.637643	0.860739
PC 15:0_18:1	0.625668	0.468782	0.493935	0.82775	0.992469	0.610391	1.14751	1.14688	1.06251
PC 16:0_16:0	10.376	9.18167	10.3115	40.6656	12.6895	45.3318	19.9292	15.4953	37.2098
PC 16:0_16:1	29.203	25.5073	29.507	31.2853	26.7587	20.6708	36.8519	40.0827	54.2379
PC 16:0_18:0	1.20314	1.00487	0.87577	12.7582	4.01862	15.9498	8.81395	7.11665	11.6568
PC 16:0_18:1	68.4471	63.0075	66.9244	76.8256	71.277	44.2983	100.845	109.214	115.783
PC 16:0_18:2	3.83668	3.48096	3.66991	11.5594	7.47867	4.82152	6.64583	7.36606	13.2222
PC 16:0_18:3	0.186665	0.15654	0.169542	0.691148	0.380089	0.223206	0.366826	0.488166	0.782396
PC 16:0_20:1	0.897166	0.871664	0.833771	1.21375	1.30365	0.732404	1.19978	1.59729	1.17941
PC 16:0_20:2	1.15166	1.13304	1.23497	1.30209	1.14202	0.82275	1.19733	1.46131	1.53209
PC 16:0_20:3	2.39442	2.25493	2.30815	5.71314	5.25105	2.8433	4.62406	5.77682	7.3758
PC 16:0_20:4	2.50278	2.22138	2.52676	6.09118	6.42045	3.79288	4.78885	5.45149	5.80457
PC 16:0_22:4	0.817873	0.695827	0.932604	1.09918	1.17001	0.769422	0.729488	0.986587	1.21025
PC 16:0_22:5	1.03626	0.987618	1.15741	2.3038	2.61134	1.15955	1.6051	1.99562	2.09933
PC 16:0_22:6	0.781907	0.550346	0.885173	2.45795	2.37829	1.13146	2.28911	1.4828	1.92889
PC 16:1_17:0	0.617104	0.27801	0.198525	0.365794	0.339417	0.296318	0.427879	0.430463	0.623016
PC 16:1_18:0	3.82876	3.22017	3.87317	8.11344	6.48681	7.6445	11.0031	10.8723	11.917
PC 16:1_18:1	17.3395	15.323	16.6388	3.77989	5.39405	2.37411	7.50122	8.64113	7.78339
PC 16:1_18:2	1.04725	0.995402	0.95702	0.516567	0.439925	0.228994	0.465884	0.525808	0.673913
PC 16:1_20:0	0.332884	0.274097	0.285791	0.304241	0.365938	0.218895	0.434127	0.459036	0.501552
PC 17:0_18:1	0.439107	0.365317	0.432458	0.828514	0.750594	0.477215	0.987495	0.975645	1.11418
PC 18:0_18:0	0.307267	0.254042	0.254403	1.76523	0.799875	3.03824	1.6827	1.22163	1.49588
PC 18:0_18:1	17.3255	15.777	16.7008	31.4064	28.0328	27.4655	53.0545	54.584	39.2066
PC 18:0_18:2	1.44719	1.36181	1.27878	9.45832	6.78779	5.33526	6.67542	6.92676	9.10735
PC 18:0_20:1	0.141712	0.223319	0.154989	0.398317	0.349822	0.384019	0.60617	0.686941	0.371236
PC 18:0_20:2	0.540163	0.502228	0.520547	0.7584	0.801457	0.762893	0.905125	1.05959	0.781191
PC 18:0_20:3	1.38289	1.46514	1.49314	4.66677	4.89302	4.06181	4.89962	5.36854	4.74808
PC 18:0_20:4	1.36301	1.15254	1.4503	5.16542	5.95433	5.04263	4.41391	5.74204	4.23571
PC 18:0_22:4	0.275877	0.28559	0.39038	0.823714	0.781941	0.577943	0.627443	0.697476	0
PC 18:0_22:5	0.387846	0.362699	0.405399	1.85333	1.88082	1.33406	1.52227	1.79957	0.824058
PC 18:1_18:1	26.9289	24.4631	24.9484	7.67412	12.4687	4.54009	15.5939	20.1053	13.9644
PC 18:1_18:2	3.34133	3.28436	3.45087	2.89936	3.74796	1.23088	2.52356	3.49147	3.87802
PC 18:1_20:0	0.623247	0.46593	0.588941	0.75171	0.898536	0.653501	1.25096	1.33671	1.03037
PC 18:1_20:1	0.793429	0.799675	0.798959	0.2641	0.524258	0.21533	0.490597	0.81177	0.420464
PC 18:1_20:2	1.09565	1.27214	1.12818	0.395139	0.524449	0.274269	0.467688	0.729405	0.601171
PC 18:1_20:3	2.22925	2.06585	2.06966	1.10249	2.10357	0.695575	1.18135	2.00913	1.72146
PC 18:1_20:4	1.83234	1.62947	1.92769	1.39573	2.43972	1.1496	1.27712	2.01125	1.45845
PC 18:1_22:5	0.634349	0.561948	0.596232	0.421736	0.783407	0.270844	0.405777	0.639223	0.579586
PC 18:2_18:2	0.219384	0.196633	0.200119	0.197651	0.232943	0.163633	0.286218	0.319402	0.27066
PC 18:2_20:4	0.590673	0.581735	0.607755	0.493512	0.518304	0.492275	0.784064	0.754784	0.693786
PE 14:0_18:1	0.65866	0.63087	0.706019	0.277664	0.276682	0.158084	0.458661	0.259358	0.435855
PE 15:0_20:4	0.81714	0.979965	0.902158	2.02372	1.07804	0.995671	3.54296	3.14149	2.60547
PE 16:0_16:0	0.269793	0.277454	0.336075	1.01799	0.179351	0.838487	0.310606	0.169278	0.66128
PE 16:0_16:1	2.33338	2.00954	1.98771	3.82695	2.21621	2.08116	3.72345	3.60836	7.66916
PE 16:0_18:0	0.12053	0.136489	0.171769	0.514428	0.0993416	0.77125	0.303656	0.363993	0.552178
PE 16:0_18:1	8.60269	7.63909	9.06526	11.2919	7.44293	5.2414	12.9883	10.7494	18.4913
PE 16:0_18:2	0.359046	0.396567	0.349185	2.16369	1.00004	0.779968	0.773745	0.867027	2.68663
PE 16:0_20:2	0.19637	0.203186	0.17246	0.238217	0.18333	0.140781	0.192303	0.171455	0.287828
PE 16:0_20:3	0.906138	0.694142	0.66335	2.43939	0.95218	1.0278	1.85376	1.31715	2.97643
PE 16:0_20:4	1.29376	1.23528	1.2172	6.97248	3.35974	2.95673	4.41217	4.05602	4.6821
PE 16:0_22:4	0.384896	0.538473	0.397184	1.23316	0.57425	0.51166	0.817282	0.40551	0.95668
PE 16:0_22:6	0.856186	1.28972	0.874103	4.83342	2.05004	2.26252	2.84148	1.95968	3.37536
PE 16:1_18:0	1.09365	1.08075	1.13842	1.90572	1.19885	1.30989	1.95274	2.13121	3.27579
PE 16:1_18:1	3.6058	3.56369	3.78153	1.64645	1.73096	0.821461	2.74236	2.4919	3.08159
PE 16:1_18:2	0.498434	0.465677	0.356451	0.660328	0.759413	0.222953	0.449363	0.44137	0.736235
PE 18:0_18:0	1.13777	1.03991	1.17654	1.36235	1.07025	0.959964	1.44574	1.14301	1.49423
PE 18:0_18:1	17.097	17.3889	19.1942	20.1546	18.2537	13.7279	29.6715	26.2366	34.6887
PE 18:0_18:2	1.2359	1.13758	1.15851	6.3751	3.40484	2.78563	3.69824	3.81009	7.90759
PE 18:0_20:1	0.289366	0.22036	0.285081	0.296051	0.300051	0.134106	0.430301	0.283841	0.338099
PE 18:0_20:2	0.737232	0.75047	0.673478	0.596248	0.688243	0.43353	0.652111	0.794723	1.22778
PE 18:0_20:3	7.22689	4.70893	5.75633	9.73673	6.49087	6.13415	9.79675	7.48458	12.6689
PE 18:0_20:4	10.4275	11.1153	10.1764	25.7702	19.3639	15.752	22.6304	25.0788	21.9361
PE 18:0_22:4	1.27034	1.38931	1.35172	2.28493	1.52796	1.35042	1.97344	1.75305	1.74729
PE 18:0_22:6	2.83108	3.16937	2.49075	9.37816	5.69017	5.72748	7.41781	6.4947	8.49343
PE 18:1_18:1	12.3116	11.7345	13.3487	2.68827	3.68421	1.71802	5.55186	6.36316	6.41235
PE 18:1_18:2	1.19231	1.016	1.14956	1.01572	0.893327	0.344295	0.694025	1.03213	1.67045
PE 18:1_20:3	3.33334	2.48299	2.71474	1.31529	1.2484	0.638834	1.7396	1.49178	1.75605
PE 18:1_20:4	3.81336	4.19761	3.86485	2.42245	2.5931	1.58379	2.55893	3.8076	2.82978
PE 18:1_22:0	2.27549	2.86338	2.80468	0.810019	1.40398	0.469461	1.80721	1.73142	2.36906
PE O-16:0/16:0	0.228073	0.168246	0.181915	3.52751	0.413419	4.59637	2.29391	1.00594	3.98854
PE O-16:0/18:1	0.50456	0.533747	0.4369	0.614978	0.365151	0.290673	0.851271	0.53387	1.29232
PE O-16:0/20:3	0.185037	0.240682	0.151112	0.195239	0.15999	0.0633901	0.35204	0.143798	0
PE O-16:0/20:4	0.140361	0.186268	0.0212125	0.324945	0.336049	0.0995199	0.481779	0.0881547	0.304155
PE O-16:0/22:4	0.321525	0.300494	0.262694	0.179575	0.0720893	0.15318	0.13969	0.0586597	0.254439
PE O-18:0/16:0	0.55371	0.740318	0.634654	0.983267	0.495141	0.825946	0.787494	0.607178	1.14265
PE O-18:0/16:1	0.876664	0.597722	0.425722	0.313801	0.317946	0.148229	0.440297	0.447398	0.622324
PE O-18:0/18:1	1.10719	1.03378	0.918734	0.701693	0.921072	0.430621	1.22853	1.23331	1.48398
PE O-18:0/20:3	0.319517	0.22441	0.232918	0.316525	0.31173	0.06972	0.225237	0.288636	0.33673
PE O-18:0/20:4	0.517724	0.382832	0.264153	0.683585	0.411448	0.220691	0.701673	0.452689	0.514728
PE P-16:0/16:0	1.90307	1.83997	1.97848	1.08037	0.550892	0.940063	0.879412	0.596548	1.27217
PE P-16:0/16:1	2.73478	2.38039	2.02945	0.908291	1.0055	0.472481	1.41388	1.41301	1.71579
PE P-16:0/18:0	0.127375	0.0659349	0.0622857	0.497459	0.15779	0.613205	0.613527	0.245064	0.755664
PE P-16:0/18:1	8.35926	8.61492	9.28537	4.3796	4.66768	2.21752	7.46294	6.8917	7.24635
PE P-16:0/18:2	0.857453	0.961685	0.844595	1.09976	0.79916	0.310291	0.839211	0.890377	1.16648
PE P-16:0/20:1	1.86109	1.80573	1.94326	0.592063	1.225	0.409442	0.9525	1.42007	1.01205
PE P-16:0/20:2	2.0325	1.94362	2.01256	0.651203	1.04074	0.348524	0.936376	1.16615	1.34036
PE P-16:0/20:3	11.6409	8.55344	9.78659	5.96371	5.32542	2.78505	7.17438	6.19016	7.69433
PE P-16:0/20:4	29.0226	30.3962	28.9837	18.72	22.5731	8.52261	22.7476	25.3236	17.0706
PE P-16:0/22:2	1.06641	0.989197	1.05763	0.265596	0.541463	0.138768	0.387099	0.478353	0.481437
PE P-16:0/22:4	9.09217	9.79349	9.57635	4.76045	6.44774	2.61904	6.00333	6.36333	5.15126
PE P-16:0/22:6	14.3571	20.6818	15.9536	9.49355	12.4249	4.84257	11.6267	10.1749	10.932
PE P-18:0/16:0	2.40568	2.38769	2.56534	1.0683	1.20638	0.676034	1.22898	1.15537	1.3264
PE P-18:0/16:1	1.63856	1.74604	1.50028	1.04269	1.00088	0.406109	1.50054	1.26169	1.74779
PE P-18:0/18:1	2.90096	2.79743	3.18201	1.86715	2.34433	1.10645	4.20819	4.09155	3.65438
PE P-18:0/18:2	0.4609	0.481513	0.411374	1.08329	0.951409	0.293208	0.886258	0.891433	1.14896
PE P-18:0/20:2	0.509854	0.540679	0.586731	0.197429	0.286998	0.0918013	0.22542	0.506297	0.311437
PE P-18:0/20:3	4.07477	3.06938	3.16467	3.14746	3.24941	1.54603	4.99848	4.27009	4.43065
PE P-18:0/20:4	10.5213	12.5286	10.6711	13.021	17.4692	5.8374	20.9396	24.0452	14.3001
PE P-18:0/22:4	1.99195	2.21235	2.20335	1.57015	2.60935	1.05337	2.47231	3.02161	1.64431
PE P-18:0/22:6	4.55795	6.34801	4.80589	4.92241	8.56203	3.17155	8.60476	9.21885	6.63005
PE P-18:1/16:0	4.68903	4.73366	5.05139	0.558883	0.541468	0.311754	0.587341	0.667286	0.6515
PE P-18:1/16:1	1.74721	1.47527	1.38521	0.659321	0.626832	0.332063	0.839576	0.699601	1.10634
PE P-18:1/18:1	3.36696	3.51845	3.80052	2.43587	2.39329	0.91846	3.06576	2.96127	3.74196
PE P-18:1/20:3	3.94936	2.82969	3.26163	1.5649	1.23675	0.680857	1.96173	1.37635	1.86183
PE P-18:1/20:4	9.74713	10.0804	9.68357	4.66771	4.24173	2.44305	5.65965	5.62665	4.91943
PE P-18:1/22:4	2.01299	2.41495	2.14584	0.536748	0.462344	0.326937	0.816048	0.414208	0.590472
PE P-18:1/22:6	4.41917	5.79687	5.04085	1.65493	1.88354	1.30946	2.60773	1.60914	2.04499
PG 16:0_16:0	0.052445	0.0320821	0.0498201	2.49406	0.117449	2.06514	0.755215	0.321776	1.81705
PG 16:0_16:1	0.0367416	0.0300685	0.0269178	0.231029	0.0306462	0.122991	0.179116	0.07574	0.36625
PG 16:0_18:0	0.00263897	0.0410285	0.0439718	5.19254	0.196767	7.30132	2.65202	1.01406	4.8059
PG 16:0_18:1	0.981804	0.918783	0.98416	2.02333	0.913888	1.20998	2.21835	1.44111	3.18249
PG 16:1_18:0	0.108026	0.135285	0.112392	0.8519	0.206876	0.724908	0.818252	0.358489	1.41314
PG 16:1_18:1	0.452419	0.441016	0.468288	0.557619	0.370762	0.310861	0.684976	0.556968	0.793588
PG 16:1_20:0	0.214169	0.31106	0.208352	0.662091	0.397952	0.342817	0.567315	0.441614	1.14859
PG 17:0_20:0	0.386622	0.334331	0.366547	0.504249	0.448745	0.45826	1.07273	0.970218	0.914879
PG 17:0_20:1	0.141558	0.0978564	0.102076	0.147487	0.129432	0.0854158	0.249794	0.28134	0.281495
PG 17:0_22:1	0.249631	0.196781	0.233586	0.328923	0.254637	0.348331	0.547262	0.581823	0.62495
PG 18:0_18:0	0.0137103	0.0220458	0.00312473	0.298897	0.0184905	0.509369	0.232848	0.0426539	0.314134
PG 18:0_18:1	0.736544	1.03484	0.807222	4.06645	1.37784	3.61401	4.56856	2.30326	6.81442
PG 18:0_18:2	0.0266581	0.0347524	0.0288531	0.592215	0.140099	0.301253	0.213502	0.155011	0.615532
PG 18:0_20:0	0.406645	0.791215	0.483467	0.694591	0.8569	0.362154	0.624741	0.43674	0.737848
PG 18:0_20:2	0.0265749	0.033744	0.0208007	0.0990871	0.0315526	0.108181	0.138626	0.065866	0.202395
PG 18:0_20:3	0.0364035	0.0668194	0.0435913	0.605452	0.147394	0.462529	0.350023	0.210306	0.773306
PG 18:0_20:4	0.0983463	0.186297	0.148427	2.93397	0.631927	1.96384	1.61926	0.74687	2.72462
PG 18:0_22:4	0.0712071	0.0860977	0.0715125	0.345474	0.176178	0.137784	0.26592	0.0896781	0.346229
PG 18:0_22:5	0.0711504	0.119613	0.0749258	0.667074	0.264747	0.18759	0.337641	0.239938	0.589554
PG 18:1_18:1	0.297394	0.451784	0.379126	0.644849	0.353854	0.318848	0.87221	0.46729	1.09805
PG 18:1_18:2	0.0411601	0.0522195	0.0481877	0.292615	0.105576	0.10146	0.156207	0.0843244	0.340111
PG 18:1_20:0	1.24989	1.98306	1.40222	2.64022	2.27061	1.42105	2.82019	2.33387	4.293
PG 18:1_20:3	0.0781438	0.174758	0.140655	0.459275	0.311396	0.184921	0.478694	0.228978	0.596156
PG 18:1_20:4	0.329871	0.562821	0.432162	1.68946	1.24496	0.697361	1.43421	0.876857	1.98032
PG 18:1_22:4	0.11828	0.202131	0.135799	0.352023	0.340363	0.139198	0.303106	0.185804	0.369079
PG 18:1_22:5	0.113144	0.186463	0.160642	0.638204	0.41248	0.143693	0.500884	0.307236	0.51872
PG 18:1_22:6	0.0460495	0.0652632	0.0555732	0.275153	0.186339	0.0617159	0.224927	0.110261	0.249687
PG 18:2_20:0	0.0789529	0.121847	0.087205	0.931441	0.425595	0.327426	0.437866	0.3435	1.21962
PG 18:2_20:4	0.104042	0.154723	0.132687	0.241788	0.193409	0.0890771	0.211175	0.223648	0.252032
PG 20:0_20:2	0.0900409	0.14891	0.105219	0.173782	0.162782	0.0924856	0.188853	0.124667	0.237436
PG 20:0_20:3	0.403038	0.685876	0.451288	1.55431	1.17105	0.677395	1.22584	1.04573	1.91704
PG 20:0_20:4	1.24288	2.09191	1.58318	5.45155	4.81263	2.36239	4.42427	4.13781	6.17576
PG 20:0_22:4	0.307199	0.521503	0.448733	1.00975	0.915562	0.476195	0.760528	0.498689	1.23185
PG 20:0_22:5	0.331668	0.516026	0.426966	1.78926	1.18155	0.682265	1.22832	1.01258	1.68085
PG 20:0_22:6	0.12453	0.158198	0.156244	0.91571	0.616525	0.314732	0.645879	0.366244	0.820996
PI 14:0_18:1	0.216405	0.268	0.242082	0.535643	0.34836	0.334642	0.786245	0.613023	0.755759
PI 15:0_20:1	0.124217	0.0869907	0.0997974	0.108675	0.113385	0.0782161	0.153459	0.209717	0.200105
PI 15:0_22:0	0.604689	0.526137	0.582096	0.878157	0.671272	0.715666	1.44511	1.38225	1.22641
PI 15:0_22:1	0.12376	0.108472	0.104677	0.1427	0.123945	0.146944	0.24127	0.23384	0.218237
PI 16:0_16:0	0.0437637	0.0443965	0.0414123	0.632789	0.375299	0.372841	0.325288	0.408718	0.626615
PI 16:0_18:0	0.998088	0.77474	0.955144	6.98782	2.92455	6.93108	5.06269	4.3052	7.6752
PI 16:0_18:1	2.14453	1.9893	2.00982	1.66027	1.68179	0.923929	2.10258	2.48386	3.19529
PI 16:0_20:3	0.616938	0.62026	0.658386	0.348299	0.484915	0.145654	0.351962	0.487391	0.56672
PI 16:0_20:4	0.447814	0.367691	0.355547	0.83088	0.795856	0.239194	0.644932	0.818003	0.808751
PI 16:1_18:0	0.537431	0.618408	0.535054	0.861486	0.720525	0.649624	1.03684	1.16606	1.55396
PI 16:1_18:1	1.55991	1.37931	1.40385	0.180522	0.2869	0.119786	0.332127	0.428842	0.488194
PI 17:0_20:0	0.959242	0.909097	0.908752	1.50689	1.08628	1.41253	2.65292	2.26609	2.10441
PI 17:0_20:1	0.174483	0.151822	0.127371	0.229062	0.214053	0.26785	0.438333	0.42733	0.33818
PI 17:0_22:1	0.603429	0.543854	0.52628	0.894469	0.647167	0.708846	1.48807	1.38057	1.0836
PI 18:0_18:0	0.0684107	0.0627634	0.094463	0.645797	0.22375	0.773927	0.714326	0.562876	0.899824
PI 18:0_18:1	4.98666	5.03397	5.00391	4.02697	5.10268	3.71082	8.67231	10.8492	9.56139
PI 18:0_18:2	1.23428	1.18149	1.28149	0.895408	0.87295	0.511362	0.804236	1.01908	1.30229
PI 18:0_20:0	0.238059	0.37529	0.334164	0.727538	0.618717	0.226617	0.613825	0.667158	0.635541
PI 18:0_20:1	0.118125	0.127305	0.130281	0.102149	0.208933	0.0553601	0.296403	0.39594	0.302151
PI 18:0_20:2	2.98968	2.87379	2.91288	1.07393	1.69774	0.787958	2.17225	3.01677	2.58245
PI 18:0_20:3	15.3306	14.4854	15.1409	5.73046	8.2595	3.53662	8.0305	10.7971	9.72625
PI 18:0_20:4	13.9631	12.6484	12.4154	24.5286	25.1608	9.30946	24.6124	33.0927	24.1858
PI 18:0_22:4	0.907985	0.842709	1.00733	0.769183	0.987945	0.436566	0.830176	1.22789	1.16338
PI 18:0_22:5	0.659358	0.557741	0.656728	1.05983	1.15939	0.555566	1.14723	1.21625	1.30129
PI 18:1_18:1	5.74516	5.72408	5.61859	0.58699	1.20567	0.366061	1.65713	2.44556	1.79371
PI 18:1_20:2	1.56746	1.42604	1.39402	0.130901	0.26727	0.0609882	0.416786	0.49899	0.490351
PI 18:1_20:3	3.40226	2.99813	3.17743	0.397474	0.765282	0.249733	0.759306	0.962032	0.884079
PI 18:1_20:4	2.61534	2.31594	2.25008	1.22071	2.13995	0.407872	1.62601	2.39639	1.9022
PS 16:0_16:1	0.745305	0.473118	0.446348	0.954841	0.522101	0.6369	1.05077	1.06414	1.75081
PS 16:0_18:0	1.27168	1.00024	1.22879	0.44488	0.317357	0.271396	0.557314	0.461369	0.539973
PS 16:0_18:1	3.94287	3.61384	3.87844	3.82533	2.84722	1.68653	4.43473	4.78831	6.53764
PS 16:0_22:5	0.582995	1.16771	1.05307	2.27433	2.10379	0.6766	1.41871	1.85078	2.82028
PS 16:1_18:0	4.74432	4.3334	3.41274	3.06221	2.76735	2.35473	4.58804	4.95767	5.51157
PS 16:1_18:1	2.72117	2.29476	2.47746	0.925503	1.09178	0.469863	1.06913	1.45914	1.45561
PS 17:0_18:1	0.746179	0.514076	0.328509	0.258223	0.309303	0.130524	0.339939	0.390931	0.337396
PS 17:0_20:0	0.842385	0.833666	0.910532	1.15903	1.15341	1.08477	2.62566	2.31446	1.83196
PS 17:0_20:3	0.314608	0.23644	0.243922	0.359436	0.365151	0.308893	0.702612	0.711151	0.662261
PS 17:0_22:1	0.524145	0.601517	0.568879	0.787325	0.600591	0.650329	1.84873	1.16359	1.18487
PS 18:0_18:1	18.8488	18.3787	19.7971	13.9353	16.1766	9.29406	20.4948	27.4912	22.4664
PS 18:0_18:2	1.40426	1.22791	0.977225	2.3436	1.54724	1.1948	1.82397	2.19144	3.10756
PS 18:0_20:0	0.366188	0.59531	0.489311	2.00238	1.1331	0.73667	1.3717	0.833252	2.02093
PS 18:0_20:2	0.98728	1.12583	1.07674	0.615755	0.880989	0.503935	0.937089	0.978248	0.815902
PS 18:0_20:3	2.40744	2.33475	2.2475	3.45861	3.93129	1.74224	4.46569	4.96981	4.29654
PS 18:0_20:4	1.03837	1.11497	1.67075	2.39183	2.07627	1.15038	2.5263	2.30175	2.23052
PS 18:0_22:4	2.27857	2.50641	3.50819	2.6684	2.99437	1.48191	1.65886	2.93771	2.90384
PS 18:0_22:5	3.05797	2.76862	3.90994	4.7885	5.04223	2.33579	5.22513	4.73238	4.92197
PS 18:0_22:6	1.68248	1.75958	2.27367	2.7378	2.92113	1.46747	2.86222	3.2595	2.698
PS 18:1_18:1	7.67188	7.16273	7.79043	2.22616	2.8049	1.2514	2.87186	3.92235	3.6176
PS 18:1_20:0	0.95056	1.16698	1.15657	1.23203	1.18937	0.685958	1.6247	1.71395	1.62126
PS 18:1_20:1	3.03428	3.24636	2.99718	0.845397	1.41162	0.436334	1.25304	1.53799	1.2445
PS 18:1_20:3	1.03985	2.23852	1.26661	2.2781	2.8254	0.840177	2.97625	2.15235	3.30217
PS 18:1_20:4	2.28997	4.20495	3.94331	8.21302	10.7648	2.09731	6.02176	7.10722	7.99736
PS 18:1_22:4	6.19004	11.9292	10.2471	13.0603	25.9976	5.58879	12.8977	14.1487	17.2471
PS 18:1_22:5	7.77236	14.313	11.6936	27.8417	50.6751	8.87387	26.0761	30.9218	31.2986
PS 18:1_22:6	2.42916	5.29611	4.54053	9.4464	16.6453	2.52068	11.0396	9.86895	10.6036
PS 18:2_22:4	3.5973	7.57455	5.73633	2.57991	2.78695	0.996458	1.52069	1.58283	2.94445
PS 18:2_22:5	3.70875	7.54663	5.32878	3.90443	3.86572	0.887392	2.92726	2.39386	4.0459
SM d18:1/14:0	2.37668	2.36699	2.39253	0.874397	1.01218	0.54735	1.09604	1.17787	1.17278
SM d18:1/16:0	35.1874	33.3897	34.2021	20.9611	25.6361	11.4626	24.1022	27.2335	25.6155
SM d18:1/18:0	1.80111	1.78866	1.82651	3.67794	3.58863	2.25844	4.38724	5.47586	5.63522
SM d18:1/18:1	0.741155	0.710884	0.747286	0.502035	0.518853	0.324933	0.636335	0.715058	0.762105
SM d18:1/20:0	1.04265	0.898469	0.993333	1.39663	1.43532	0.644609	1.29539	1.78469	1.88896
SM d18:1/20:1	0.200731	0.176805	0.205298	0.184208	0.164905	0.0957175	0.175256	0.230576	0.290574
SM d18:1/22:0	4.20754	3.83258	3.86482	7.1145	8.22066	2.5987	6.8165	8.45278	6.35971
SM d18:1/22:1	1.75929	1.65962	1.69885	1.18737	1.55938	0.686094	1.42454	1.72457	1.55788
SM d18:1/24:0	6.22927	5.80836	6.00729	7.88002	10.0112	3.08712	8.06496	8.65981	6.03799
SM d18:1/24:1	18.5918	18.6751	18.3235	7.70174	10.2238	4.53508	8.49802	10.9487	9.71642
SM d18:1/26:0	0.206082	0.213341	0.251546	0.232204	0.222033	0.112654	0.192435	0.236764	0.197768
SM d18:1/26:1	1.21328	1.13864	1.24512	0.525331	0.573847	0.396498	0.60276	0.795234	0.787298
TG 38:0-FA12:0	0.0109961	0.00615485	0.00898523	0.0108731	0.01247	0.00960767	0.0180385	0.017313	0.0223525
TG 40:0-FA14:0	0.0202899	0.0119	0.00919173	0.0146498	0.0120589	0.0122009	0.0241154	0.0173027	0.0205473
TG 44:0-FA12:0	0.0340803	0.019367	0.0167085	0.0461855	0.00935514	0.030119	0.0284172	0.0206374	0.0660547
TG 44:0-FA14:0	0.172213	0.0872819	0.0527663	0.0756261	0.0173279	0.0356444	0.0376924	0.0264105	0.0953722
TG 44:0-FA16:0	0.136577	0.0648061	0.0441784	0.101282	0.0267657	0.0474974	0.0677067	0.041237	0.141056
TG 44:1-FA12:0	0.0999525	0.0540053	0.0293798	0.0384011	0.0148992	0.016801	0.0308784	0.0191997	0.0643266
TG 45:0-FA14:0	0.248696	0.127655	0.0460296	0.0496482	0.0181435	0.0239148	0.0284146	0.025387	0.0759532
TG 45:0-FA15:0	0.429133	0.185872	0.0606923	0.0351559	0.0159443	0.0163295	0.0213077	0.0212026	0.0530783
TG 45:0-FA16:0	0.271345	0.125643	0.0425846	0.0872627	0.0370656	0.0514721	0.0724451	0.0631312	0.13943
TG 46:0-FA12:0	0.00802438	0.00850998	0.00873597	0.0520388	0.0121561	0.0507123	0.0356558	0.0262554	0.0544197
TG 46:0-FA14:0	0.243872	0.138801	0.0904496	0.942114	0.153792	0.427707	0.234628	0.162599	1.1517
TG 46:0-FA16:0	0.692407	0.365654	0.199993	1.72774	0.258052	0.808827	0.456914	0.329859	2.17178
TG 46:0-FA18:0	0.0148039	0.00994845	0.0134034	0.0563706	0.0183182	0.0376944	0.0413433	0.0183214	0.0808116
TG 46:1-FA12:0	0.10229	0.103692	0.0681433	0.171782	0.0682949	0.0667925	0.129193	0.0963841	0.282818
TG 46:1-FA14:0	0.64652	0.336549	0.157899	0.0919524	0.0304322	0.0311322	0.0496003	0.0503717	0.199655
TG 46:1-FA16:0	0.808768	0.406888	0.147142	0.0883398	0.0347732	0.0340295	0.0655696	0.0511247	0.226616
TG 46:1-FA16:1	0.919241	0.443747	0.166173	0.0904251	0.0368947	0.0318609	0.0490792	0.0460588	0.18849
TG 46:1-FA18:1	0.093546	0.0625192	0.0435853	0.0221372	0.011758	0.013724	0.0314565	0.0255323	0.0491598
TG 46:2-FA12:0	0.0576886	0.0595459	0.0286226	0.0411407	0.0198048	0.0121296	0.0239981	0.0238354	0.0637157
TG 46:2-FA14:1	0.460084	0.225456	0.0716075	0.0111277	0.00857917	0.00908044	0.0258998	0.0197016	0.023992
TG 47:0-FA14:0	0.0597526	0.0287582	0.0231435	0.0784362	0.0398128	0.0388248	0.0411097	0.0436003	0.113369
TG 47:0-FA15:0	0.50542	0.223027	0.0725895	0.391561	0.092486	0.202242	0.16941	0.139222	0.580891
TG 47:0-FA16:0	0.874561	0.406991	0.16546	1.12011	0.372937	0.540092	0.582617	0.561966	1.94959
TG 47:0-FA17:0	0.133451	0.060696	0.0317981	0.0585858	0.0184275	0.0247822	0.0254488	0.0224042	0.075377
TG 47:1-FA14:0	0.335252	0.173417	0.0586996	0.0167073	0.00958556	0.00890471	0.0193276	0.0171735	0.0394986
TG 47:1-FA15:0	1.63788	0.779196	0.232052	0.0465649	0.0237293	0.017957	0.0437111	0.0419951	0.10798
TG 47:1-FA16:0	1.60579	0.755772	0.242244	0.0832249	0.0460591	0.031213	0.0807813	0.0945224	0.23061
TG 47:1-FA16:1	1.2018	0.589979	0.198033	0.112935	0.0742111	0.0644493	0.13278	0.146963	0.265039
TG 47:2-FA16:1	2.30665	1.15436	0.331446	0.0159997	0.0159611	0.0104233	0.0235822	0.0296351	0.0392284
TG 48:0-FA14:0	0.0643152	0.0362222	0.0349835	0.926725	0.181359	0.6394	0.368743	0.251451	1.14292
TG 48:0-FA16:0	1.09737	0.630956	0.42769	21.406	2.9657	11.5575	5.84838	4.10211	26.5309
TG 48:0-FA18:0	0.0718177	0.0432632	0.0520855	1.08905	0.226505	0.765441	0.40865	0.288243	1.32178
TG 48:1-FA12:0	0.0909517	0.1259	0.0835554	0.227971	0.124055	0.113498	0.198999	0.157207	0.316895
TG 48:1-FA14:0	0.421166	0.294651	0.246924	0.301617	0.118507	0.0955736	0.180583	0.162562	0.71073
TG 48:1-FA16:0	2.56323	1.37789	0.662738	1.74492	0.523931	0.598567	0.912444	0.849573	4.30522
TG 48:1-FA16:1	1.13992	0.606813	0.276223	0.976767	0.276328	0.352576	0.500869	0.460088	2.3861
TG 48:1-FA18:0	0.0465087	0.033818	0.0224714	0.0541836	0.022009	0.0260776	0.0403677	0.0415307	0.130922
TG 48:1-FA18:1	0.479082	0.320533	0.258794	0.267838	0.0921843	0.0881321	0.142539	0.134696	0.570196
TG 48:2-FA12:0	0.109302	0.154886	0.108979	0.123715	0.0758409	0.0510265	0.106792	0.096579	0.191799
TG 48:2-FA14:0	0.326299	0.187689	0.114017	0.0372577	0.0180384	0.0129323	0.0200704	0.0254701	0.0832832
TG 48:2-FA14:1	0.177371	0.0895756	0.0432588	0.0251203	0.0139371	0.00968946	0.0195454	0.0243854	0.0490646
TG 48:2-FA16:0	1.50608	0.767415	0.24307	0.077424	0.0309951	0.0316077	0.0458143	0.0522452	0.230697
TG 48:2-FA16:1	3.16009	1.60844	0.58473	0.128854	0.0727955	0.0450257	0.10728	0.111961	0.473848
TG 48:3-FA12:0	0.0154203	0.0183349	0.0119244	0.0441384	0.0256809	0.013333	0.0263763	0.0280302	0.0569306
TG 48:3-FA16:1	2.14627	1.09489	0.301418	0.0170639	0.0147488	0.0141627	0.0265157	0.0239157	0.033519
TG 49:0-FA15:0	0.0569514	0.0233135	0.0124616	0.411457	0.0959601	0.306198	0.240374	0.168063	0.556763
TG 49:0-FA16:0	0.333495	0.169422	0.115121	2.27222	1.06489	1.32272	1.39906	1.86322	3.81605
TG 49:0-FA17:0	0.178457	0.0921188	0.0462758	0.726016	0.185526	0.365919	0.28996	0.309443	0.993248
TG 49:0-FA18:0	0.0552592	0.0270887	0.0164296	0.583114	0.179189	0.457313	0.376453	0.325634	0.90461
TG 49:1-FA15:0	0.546784	0.283093	0.0965976	0.151709	0.0818352	0.0551258	0.132408	0.137856	0.352276
TG 49:1-FA16:0	1.33495	0.663496	0.311584	0.444966	0.283371	0.179833	0.387227	0.521947	1.27146
TG 49:1-FA16:1	0.376482	0.174621	0.0710459	0.121259	0.0890861	0.0680195	0.1439	0.217777	0.322305
TG 49:1-FA17:0	0.48076	0.237439	0.0753964	0.0657064	0.0325066	0.0258137	0.0537112	0.0558067	0.144678
TG 49:1-FA18:1	0.426227	0.230514	0.117976	0.170138	0.109411	0.057035	0.152508	0.202915	0.485803
TG 49:2-FA15:0	0.755203	0.367839	0.10957	0.0222072	0.0167383	0.00700077	0.0169433	0.0217928	0.0447917
TG 49:2-FA16:0	0.840975	0.420476	0.142305	0.0624205	0.0404817	0.0294216	0.063506	0.0650429	0.129742
TG 49:2-FA16:1	1.71116	0.882575	0.283432	0.0491237	0.0483679	0.0251903	0.0744271	0.0857885	0.1551
TG 49:3-FA16:0	0.0389746	0.0210082	0.0125785	0.0132101	0.0113967	0.00894885	0.0134277	0.0200286	0
TG 50:0-FA14:0	0.016468	0.00957576	0.00581545	0.18534	0.0443741	0.186608	0.111346	0.0637821	0.180534
TG 50:0-FA16:0	0.367839	0.210744	0.201432	23.7839	4.15528	18.8403	9.81525	7.31606	29.8625
TG 50:0-FA18:0	0.214669	0.131283	0.134692	15.0584	2.68278	12.0802	6.35259	4.53036	18.8318
TG 50:1-FA14:0	0.0863995	0.0720134	0.0731262	0.167693	0.0780729	0.0644441	0.123887	0.135199	0.319081
TG 50:1-FA16:0	1.77023	1.30142	1.15014	6.85549	2.45796	2.51355	4.26649	4.1862	16.6287
TG 50:1-FA16:1	0.166326	0.102472	0.0859856	1.04512	0.360139	0.598802	0.734365	0.670597	2.55125
TG 50:1-FA18:0	0.232069	0.17845	0.146416	1.11921	0.39771	0.615732	0.810162	0.758144	2.55803
TG 50:1-FA18:1	0.88465	0.719934	0.632458	3.06413	1.07265	1.13849	1.89806	1.90536	7.29911
TG 50:2-FA14:0	0.212635	0.155578	0.174609	0.0512603	0.0285534	0.0187007	0.0425487	0.0384156	0.13026
TG 50:2-FA14:1	0.0313846	0.0358231	0.0241975	0.0239791	0.0244693	0.0161758	0.0342483	0.0415182	0.0469621
TG 50:2-FA16:0	1.35558	0.809006	0.500069	0.860793	0.298507	0.236138	0.424392	0.442306	1.95982
TG 50:2-FA16:1	1.38162	0.878469	0.561884	0.424538	0.233392	0.130411	0.419009	0.455724	1.66898
TG 50:2-FA18:0	0.0923512	0.0453318	0.0301291	0.0498277	0.0201105	0.0270889	0.0405268	0.0459702	0.119068
TG 50:2-FA18:1	1.60956	1.0545	0.805811	0.361155	0.220538	0.111957	0.354042	0.41264	1.34929
TG 50:2-FA18:2	0.129945	0.0781096	0.0650015	0.26527	0.0800217	0.104877	0.0731319	0.0826223	0.503952
TG 50:3-FA16:0	0.212301	0.109446	0.0537628	0.0586892	0.0240302	0.0205264	0.0273841	0.025587	0.118683
TG 50:3-FA16:1	1.49278	0.811955	0.332764	0.0508549	0.0344086	0.0225397	0.0455674	0.0568602	0.19379
TG 50:3-FA18:1	0.716873	0.392715	0.168621	0.0205463	0.0169745	0.0146803	0.0274904	0.0263768	0.0767635
TG 50:3-FA18:2	0.240969	0.137806	0.0718196	0.0326293	0.0156622	0.00962801	0.0287457	0.0216482	0.0826328
TG 51:0-FA16:0	0.0512346	0.0329262	0.0365537	0.801259	0.423455	0.577653	0.577073	0.744156	1.21679
TG 51:0-FA17:0	0.0253558	0.011625	0.00827829	0.611587	0.162955	0.424933	0.300621	0.265018	0.762199
TG 51:0-FA18:0	0.0330608	0.0140856	0.0173408	0.954488	0.373694	0.793322	0.640255	0.671137	1.34143
TG 51:1-FA15:0	0.0603147	0.0497216	0.0310554	0.0897394	0.0656685	0.0459472	0.109957	0.121451	0.202078
TG 51:1-FA16:0	0.27608	0.175808	0.134722	0.402964	0.327476	0.176578	0.404898	0.628357	1.13615
TG 51:1-FA17:0	0.209975	0.114315	0.0717108	0.219758	0.123101	0.0878204	0.213068	0.230335	0.524887
TG 51:1-FA18:0	0.0679368	0.045209	0.036254	0.223683	0.118165	0.117703	0.186559	0.208546	0.460678
TG 51:1-FA18:1	0.179967	0.0988134	0.0753246	0.264742	0.230241	0.113907	0.3067	0.436174	0.78134
TG 51:2-FA15:0	0.151337	0.0959601	0.0432799	0.0336738	0.0282714	0.0145605	0.027791	0.0501921	0.0769821
TG 51:2-FA16:0	0.471146	0.340716	0.284411	0.276573	0.229014	0.213103	0.430713	0.406645	0.538275
TG 51:2-FA16:1	0.258603	0.145111	0.067421	0.0342092	0.028354	0.0153814	0.0321297	0.0612199	0.102223
TG 51:2-FA17:0	0.231005	0.119581	0.0393579	0.0330088	0.0184594	0.00906156	0.0168496	0.0255321	0.0608099
TG 51:2-FA18:1	0.755536	0.468531	0.278639	0.19078	0.168524	0.12923	0.310364	0.328335	0.467048
TG 51:2-FA18:2	0.0356338	0.0224875	0.0113431	0.0284668	0.0188871	0.0119136	0.0175464	0.0322477	0.0641735
TG 51:4-FA16:1	0.0753144	0.0409382	0.0238258	0.0105331	0.0116175	0.0092056	0.0292713	0.0168459	0.0231438
TG 51:4-FA18:2	0.072865	0.046983	0.0242311	0.0196971	0.0199861	0.0195759	0.0461764	0.03435	0.0361109
TG 52:0-FA16:0	0.159568	0.0437962	0.0439538	4.50682	1.06676	4.9226	2.91728	2.11986	5.60948
TG 52:0-FA18:0	0.25426	0.0790074	0.0891892	11.6954	2.7192	13.5729	7.81223	5.73793	14.6845
TG 52:1-FA16:0	0.402374	0.337203	0.361284	3.49642	1.60214	1.79892	2.88285	3.24586	7.80109
TG 52:1-FA16:1	0.0190849	0.0138088	0.0187675	0.223851	0.102771	0.19869	0.241422	0.19452	0.470878
TG 52:1-FA18:0	0.4326	0.377028	0.402593	4.38672	1.92271	2.46673	3.76555	4.02172	9.53896
TG 52:1-FA18:1	0.376946	0.319647	0.319896	3.20231	1.43506	1.73887	2.73229	2.92016	7.34369
TG 52:1-FA20:1	0.0543965	0.0545042	0.0426074	0.138932	0.0680056	0.0540842	0.0836403	0.112071	0.299389
TG 52:2-FA16:0	1.01657	0.84974	0.882947	1.16656	0.609514	0.40171	0.879407	1.0693	3.00305
TG 52:2-FA16:1	0.190682	0.155704	0.144516	0.222895	0.143207	0.090943	0.259621	0.314761	0.731352
TG 52:2-FA18:0	0.175625	0.13368	0.133706	0.584241	0.249337	0.244856	0.356107	0.391863	1.1814
TG 52:2-FA18:1	2.1765	1.82746	1.89998	1.36596	0.914416	0.439236	1.53746	1.8803	4.94767
TG 52:2-FA18:2	0.0372941	0.0256952	0.0247581	0.347932	0.123772	0.159697	0.13551	0.123122	0.510039
TG 52:2-FA20:2	0.0434458	0.0345325	0.0333	0.119626	0.0578617	0.0651402	0.055336	0.0714958	0.243676
TG 52:3-FA16:0	0.196081	0.136869	0.116509	0.273153	0.123888	0.0945757	0.123084	0.111776	0.478212
TG 52:3-FA16:1	0.54827	0.383626	0.326886	0.0798557	0.0580484	0.0235983	0.0834971	0.120363	0.298483
TG 52:3-FA18:0	0.0204373	0.0181442	0.0138341	0.0438741	0.0210751	0.0224972	0.0239472	0.0243375	0.0826164
TG 52:3-FA18:1	1.01354	0.724126	0.617397	0.19134	0.119331	0.0524761	0.152775	0.224116	0.637214
TG 52:3-FA18:2	0.191633	0.150373	0.144132	0.135417	0.0808932	0.0457136	0.0725129	0.0847502	0.322495
TG 52:3-FA20:3	0.0361397	0.0249097	0.0238862	0.112608	0.0417995	0.0458911	0.0426118	0.04012	0.12386
TG 52:4-FA16:0	0.0658195	0.036695	0.0202848	0.0795363	0.0291176	0.0276286	0.0329039	0.0287826	0.080826
TG 52:4-FA16:1	0.139191	0.0830312	0.0534362	0.0236253	0.0144783	0.0093316	0.0160676	0.0190054	0.0482505
TG 52:4-FA18:1	0.117604	0.0844979	0.057311	0.0249008	0.0176996	0.0240047	0.0191952	0.026412	0.0518878
TG 52:4-FA20:4	0.0439053	0.0261104	0.0126835	0.101543	0.032156	0.0381872	0.0298868	0.0200834	0.091229
TG 52:7-FA16:0	0.0423333	0.0273999	0.0297726	0.651905	0.361744	0.481734	0.523379	0.638491	1.05696
TG 52:8-FA16:1	0.0327338	0.0192253	0.0111463	0.0357296	0.0250477	0.0197555	0.0381068	0.0539725	0.0829666
TG 53:0-FA16:0	0.0259519	0.0194995	0.0178688	0.0964022	0.0591834	0.0533471	0.0737189	0.0846309	0.141324
TG 53:1-FA16:0	0.0762669	0.0594315	0.0613094	0.0915744	0.0614632	0.0399097	0.0632525	0.0867183	0.178122
TG 53:1-FA17:0	0.0204453	0.0170186	0.0149564	0.0951773	0.0582331	0.0461617	0.1046	0.104729	0.216253
TG 53:1-FA18:0	0.0226526	0.0214149	0.0195375	0.193855	0.119519	0.113608	0.193567	0.20193	0.376786
TG 53:1-FA18:1	0.0241155	0.0138953	0.013132	0.0900166	0.067197	0.0340211	0.0921371	0.142717	0.197718
TG 53:2-FA16:0	0.0729361	0.0595688	0.05894	0.0457606	0.0427631	0.0144262	0.0312859	0.056326	0.109831
TG 53:2-FA17:0	0.0651296	0.0411419	0.0298807	0.0378522	0.0327134	0.0204121	0.0482719	0.0475439	0.106958
TG 53:2-FA18:1	0.263555	0.198545	0.189837	0.184217	0.157593	0.137154	0.314157	0.352507	0.413712
TG 53:3-FA16:0	0.0410856	0.0293797	0.0314551	0.038621	0.0331624	0.0211341	0.0308302	0.0346029	0.0567992
TG 53:4-FA18:2	0.182328	0.155488	0.166265	0.227969	0.203421	0.216726	0.429073	0.356854	0.347602
TG 54:0-FA16:0	0.0115602	0.00616288	0.0104255	0.261893	0.11323	0.187298	0.173642	0.166704	0.270992
TG 54:0-FA18:0	0.151256	0.0323722	0.0418553	1.15749	0.403713	1.68848	1.17656	0.897151	1.42315
TG 54:1-FA16:0	0.0450248	0.038661	0.0451586	0.222991	0.112161	0.0949925	0.173106	0.220882	0.403035
TG 54:1-FA18:0	0.125264	0.122859	0.135475	1.94774	1.17041	1.50316	2.46451	2.76393	3.78111
TG 54:1-FA18:1	0.112844	0.105943	0.0964116	0.799912	0.528257	0.650421	1.076	1.18585	1.58134
TG 54:1-FA20:0	0.0222888	0.0189193	0.0176824	0.119469	0.0798431	0.044604	0.111334	0.123321	0.223424
TG 54:1-FA20:1	0.0193257	0.0229093	0.0257835	0.101889	0.0695726	0.0656371	0.114882	0.13646	0.234007
TG 54:2-FA16:0	0.142635	0.124448	0.12464	0.148655	0.117186	0.0775344	0.131252	0.180199	0.329044
TG 54:2-FA18:0	0.329395	0.288526	0.324401	0.761669	0.5255	0.352345	0.855418	1.01864	1.71953
TG 54:2-FA18:1	0.618846	0.590234	0.641	0.732485	0.595149	0.311948	1.08092	1.43582	2.3229
TG 54:2-FA18:2	0.00883625	0.00865773	0.00729486	0.100494	0.0398027	0.0471254	0.055594	0.0535857	0.121054
TG 54:2-FA20:1	0.162194	0.146952	0.165865	0.0774146	0.0686011	0.0371987	0.0954039	0.135289	0.211054
TG 54:2-FA20:2	0.0271842	0.0200183	0.0226395	0.113818	0.0718147	0.0730845	0.0716972	0.0914862	0.194299
TG 54:3-FA16:0	0.112532	0.111117	0.108234	0.221317	0.11844	0.0792723	0.112034	0.123607	0.285265
TG 54:3-FA18:0	0.066373	0.0523468	0.0557929	0.248872	0.138259	0.0870388	0.119946	0.135731	0.337799
TG 54:3-FA18:1	1.39191	1.1606	1.29398	0.293286	0.254845	0.122539	0.392065	0.52952	0.98611
TG 54:3-FA18:2	0.0481852	0.0455794	0.0410041	0.0768621	0.0610097	0.0321663	0.0585038	0.0720033	0.176235
TG 54:3-FA20:2	0.13264	0.114128	0.128395	0.0611817	0.0557676	0.0331585	0.0651129	0.0797348	0.175852
TG 54:3-FA20:3	0.0189914	0.0212482	0.0223218	0.169992	0.0879854	0.0798622	0.0781475	0.0810799	0.175415
TG 54:4-FA16:0	0.062184	0.0425644	0.0450753	0.160712	0.0787894	0.0447347	0.0659035	0.0566199	0.149951
TG 54:4-FA18:0	0.0239411	0.0191629	0.0173658	0.0833379	0.0399407	0.0312219	0.0379269	0.0419416	0.083338
TG 54:4-FA18:1	0.224881	0.166758	0.163814	0.0687195	0.0503708	0.0239497	0.0637745	0.07266	0.171094
TG 54:4-FA18:2	0.119072	0.0784938	0.0901848	0.0316068	0.0217987	0.0105384	0.0282979	0.0341286	0.0618916
TG 54:4-FA20:3	0.0805552	0.0630152	0.0653442	0.0582551	0.0347741	0.0197693	0.0292893	0.0400156	0.111355
TG 54:4-FA20:4	0.018125	0.0133746	0.0130433	0.198077	0.070232	0.0633725	0.0741028	0.0640542	0.136815
TG 54:5-FA16:0	0.0368555	0.0343212	0.0251683	0.175068	0.0733155	0.0398273	0.0598348	0.0520269	0.132998
TG 54:5-FA18:1	0.0597897	0.045044	0.0349494	0.0409137	0.0295469	0.0210498	0.0498955	0.0330036	0.0482443
TG 54:5-FA18:2	0.0511951	0.0243062	0.0229644	0.0132259	0.0133302	0.0121134	0.0318828	0.0154575	0.0247243
TG 54:5-FA20:4	0.0507529	0.0433047	0.0351492	0.0556647	0.034045	0.0224396	0.0391935	0.041056	0.0804819
TG 54:5-FA22:5	0.0301732	0.0225588	0.0169896	0.15141	0.0554128	0.0440116	0.0503337	0.0489554	0.100876
TG 54:6-FA16:0	0.0216085	0.0141423	0.0135513	0.0786349	0.0295245	0.026611	0.0243637	0.0214067	0.0542683
TG 54:6-FA20:5	0.0118455	0.00831746	0.00620556	0.0252349	0.00795739	0.0260442	0.0219829	0.0194675	0.0369708
TG 54:6-FA22:6	0.0447998	0.0220109	0.01187	0.266313	0.0739098	0.122437	0.0743389	0.063049	0.207332
TG 55:1-FA16:0	0.0949634	0.083185	0.0855297	0.073478	0.0467841	0.0247753	0.0404539	0.0551684	0.108867
TG 55:2-FA18:1	0.0439831	0.0481976	0.0532854	0.0228765	0.0192021	0.0129525	0.0229957	0.0364667	0.051831
TG 55:3-FA18:1	0.0680804	0.0541649	0.0552059	0.0184126	0.0206533	0.0126438	0.0351131	0.0341209	0.0389144
TG 55:4-FA18:1	0.0368409	0.034242	0.0433549	0.0109542	0.014257	0.00984745	0.0168272	0.0183512	0.0219066
TG 55:5-FA18:1	0.0404542	0.0269496	0.0320644	0.0430269	0.034102	0.0321023	0.0619549	0.062096	0.0528273
TG 55:7-FA15:0	0.022392	0.0157636	0.0207007	0.0211956	0.0221707	0.0106944	0.0266374	0.0314362	0.0238507
TG 56:1-FA16:0	0.0283191	0.0247927	0.0325743	0.0811681	0.0527343	0.0264585	0.0514036	0.0641321	0.0881802
TG 56:1-FA18:1	0.0331506	0.0257049	0.0266631	0.0704549	0.0605822	0.0426669	0.0943797	0.101296	0.112117
TG 56:2-FA16:0	0.0422626	0.03234	0.0385945	0.0314051	0.0205175	0.0125127	0.0271204	0.0342862	0.0695426
TG 56:2-FA18:0	0.040156	0.0462106	0.0429543	0.0840828	0.0928323	0.0465769	0.104147	0.139463	0.155408
TG 56:2-FA20:1	0.0455647	0.0484737	0.0439758	0.042792	0.0413805	0.0269808	0.0753061	0.104791	0.116023
TG 56:3-FA16:0	0.0285882	0.0272187	0.0283883	0.0486014	0.0267534	0.0194573	0.0271298	0.0190413	0.0563888
TG 56:3-FA18:0	0.0554645	0.0501052	0.0600746	0.15216	0.127811	0.0680101	0.107277	0.116266	0.178464
TG 56:3-FA18:1	0.260203	0.239117	0.255881	0.124201	0.107822	0.0983162	0.248124	0.210388	0.24309
TG 56:3-FA20:1	0.120237	0.105914	0.10629	0.0238079	0.0238696	0.0176162	0.0511628	0.054519	0.0584093
TG 56:3-FA20:2	0.0470409	0.0397924	0.0496859	0.0349825	0.0423941	0.0230311	0.055972	0.0565511	0.0879022
TG 56:4-FA16:0	0.0380646	0.0336828	0.036951	0.0591547	0.0360021	0.021063	0.02485	0.0293265	0.0457464
TG 56:4-FA18:0	0.0367047	0.0359063	0.0386922	0.11943	0.0796717	0.0434802	0.0623027	0.0842542	0.104295
TG 56:4-FA18:1	0.172258	0.152782	0.161814	0.0590557	0.0474781	0.0196104	0.0564325	0.048929	0.0799241
TG 56:4-FA20:1	0.0219629	0.0204891	0.0156691	0.0148352	0.00982826	0.009485	0.0263895	0.0215044	0.0240754
TG 56:4-FA20:2	0.0811311	0.0724557	0.0818593	0.0193204	0.0179355	0.0113929	0.0288914	0.0308135	0.048158
TG 56:4-FA20:3	0.041898	0.0460152	0.0431118	0.0378562	0.03696	0.0137315	0.0324495	0.0377377	0.0649492
TG 56:4-FA22:4	0.0082512	0.00877132	0.0113623	0.0629268	0.0295663	0.0265858	0.0257512	0.0208837	0.0494212
TG 56:5-FA16:0	0.0227655	0.0191364	0.0253189	0.0991341	0.0478602	0.0294268	0.0364292	0.039587	0.0789107
TG 56:5-FA18:0	0.0214368	0.0242104	0.0221086	0.126454	0.0604366	0.0372715	0.0616062	0.0446243	0.0810082
TG 56:5-FA18:1	0.065367	0.0589623	0.069783	0.0440961	0.035537	0.0164631	0.0370708	0.035408	0.0520978
TG 56:5-FA20:4	0.0293595	0.0289787	0.0295451	0.0403775	0.0281242	0.0140028	0.0343891	0.0357959	0.0376833
TG 56:5-FA22:5	0.0130904	0.00978245	0.0150961	0.16591	0.0745516	0.0531149	0.0736039	0.0602552	0.111671
TG 56:6-FA16:0	0.0244827	0.0268253	0.020804	0.0682951	0.0408282	0.019904	0.0288113	0.0244251	0.0488109
TG 56:6-FA18:1	0.0485909	0.0373566	0.0363057	0.0309468	0.0244387	0.0105398	0.0231413	0.0219314	0.0479771
TG 56:6-FA22:5	0.0470129	0.0403045	0.0431463	0.0519179	0.0318875	0.0156888	0.0273603	0.0315365	0.0605852
TG 56:6-FA22:6	0.012229	0.0113527	0.00996078	0.241625	0.108612	0.152004	0.118775	0.0910099	0.187215
TG 56:7-FA16:0	0.011103	0.0137218	0.00838129	0.0262942	0.0214761	0.0164054	0.0253428	0.0197431	0.037231
TG 56:7-FA22:6	0.0512385	0.0363942	0.0379009	0.0821527	0.0471388	0.0370056	0.0568499	0.0568184	0.10923
TG 56:8-FA16:0	0.091193	0.076614	0.0849064	0.0644481	0.0358915	0.0255464	0.0438245	0.0434745	0.104541
TG 56:8-FA20:4	0.0253262	0.0182378	0.0224502	0.035686	0.0282919	0.0259788	0.0653464	0.0441703	0.049165
TG 57:10-FA22:6	0.367447	0.341982	0.365653	0.552177	0.462598	0.553483	1.10004	0.927172	0.85145
TG 58:2-FA18:1	0.0422387	0.0422634	0.04138	0.0191253	0.0226238	0.00627235	0.0276041	0.0363316	0.0301791
TG 58:6-FA22:5	0.0202555	0.0235846	0.0238037	0.0341429	0.0247096	0.0139215	0.0226219	0.0313304	0.0305908
TG 58:7-FA22:6	0.0163101	0.0145708	0.0136902	0.0490894	0.0286562	0.0215126	0.0466101	0.0374557	0.0520986
TG 58:9-FA18:1	0.0669071	0.0634449	0.0666826	0.013246	0.0135323	0.0102031	0.0171587	0.0237098	0.0254473

## Sheet: Lipid Comp_STT vs UF vs DF
Lipidomics result - Lipid species composition under static vs. UF vs. DF in HAECs
Species	STT_1	STT_2	STT_3	UF_1	UF_2	UF_3	DF_1	DF_2	DF_3
CE 14:0	3.42332	3.33514	3.26115	2.10373	2.2037	2.05771	2.53587	2.04677	2.19064
CE 15:0	2.21316	1.36803	0.976083	3.00331	2.14416	3.46192	2.72634	2.69358	3.25678
CE 16:0	16.4274	15.1955	15.5342	33.0131	26.3265	31.1833	26.3767	26.1006	28.247
CE 16:1	8.03898	6.80086	6.48352	7.03688	6.74727	6.4672	7.9032	7.41267	7.81029
CE 17:0	1.22349	1.21479	1.2896	2.50185	2.30398	3.03645	2.81482	2.16985	2.41543
CE 18:0	3.58148	3.89306	3.64113	9.05063	11.392	12.3617	8.16379	11.6048	8.638
CE 18:1	38.2264	40.9404	40.3956	21.4905	22.6095	20.0837	23.7875	23.6008	24.1497
CE 18:2	5.52476	4.96915	6.02044	6.67051	6.84675	6.50909	8.43299	6.67965	7.39413
CE 18:3	0.423871	0.328962	0.513066	0.796694	0.801358	0.668617	0.969734	0.881975	0.685552
CE 20:0	0.750095	0.68967	0.552807	1.17864	1.43579	1.08241	2.24814	1.38228	1.74097
CE 20:1	2.90425	3.3054	2.89054	0.564643	0.948708	0.598337	0.879478	0.946687	0.815508
CE 20:3	2.26584	2.38914	2.54964	1.01824	1.38877	0.963171	1.2178	0.979954	1.24146
CE 20:4	3.84802	3.17839	4.04413	7.91451	7.25472	7.42785	8.2844	7.61587	7.72195
CE 20:5	0.48695	0.38333	0.503875	0.840987	0.966862	0.783354	1.05106	0.896679	0.7974
CE 22:5	1.05498	1.11126	1.09036	0.669476	0.719528	0.430174	0.752751	0.524429	0.483343
CE 22:6	0.96921	1.00176	1.07937	1.39032	1.73144	1.37551	1.85539	1.57663	1.36334
Cer d18:0/16:0	42.8218	40.094	44.1731	35.3017	38.8099	35.2079	30.9352	35.7443	39.8597
Cer d18:0/22:0	8.83012	6.61774	8.04857	19.0978	13.3594	20.3213	15.9506	12.7301	13.7769
Cer d18:0/24:0	13.3921	12.3795	10.9878	18.2556	14.965	12.8671	13.4144	12.5236	11.588
Cer d18:0/24:1	26.6584	26.9314	24.6041	8.60148	14.1815	8.08454	15.7861	18.5817	11.3944
Cer d18:0/26:1	8.2975	9.32076	6.91854	2.92179	5.31098	2.57548	6.70424	5.65124	4.01439
Cer d18:1/14:0	1.30568	1.19386	1.37245	0.658987	0.504132	0.974813	0.696585	0.547793	0.865626
Cer d18:1/16:0	32.7511	33.4496	33.4906	31.7583	28.8978	36.7815	32.0634	30.9287	35.502
Cer d18:1/18:0	3.1639	3.04639	3.23621	6.96058	5.9289	9.08481	7.32546	7.51386	9.06927
Cer d18:1/20:0	0.665897	0.638527	0.577197	1.76965	1.61185	2.07832	1.73029	2.00493	2.09521
Cer d18:1/22:0	7.44717	7.11505	7.24072	16.0288	14.1435	14.6583	14.6688	16.0902	15.0487
Cer d18:1/22:1	0.715611	0.922523	0.731855	0.415156	0.57216	0.570893	0.534195	0.576214	0.678951
Cer d18:1/24:0	21.1087	21.3359	21.3331	27.274	30.7379	18.6098	25.7333	24.0815	17.3391
Cer d18:1/24:1	28.8198	28.3045	28.0883	13.4265	15.7088	15.2401	15.5852	16.3773	16.9505
Cer d18:1/26:0	0.873679	0.77062	0.763538	0.539736	0.668734	0.484972	0.515242	0.471703	0.500952
Cer d18:1/26:1	3.04302	3.22297	3.04407	1.16832	1.22625	1.51642	1.14748	1.40783	1.94969
DG 14:0_16:0	3.2544	3.6671	3.60073	1.9355	1.75792	1.45968	1.50753	1.19544	1.90369
DG 14:0_18:1	2.28052	2.52223	2.76817	0.118045	0.489235	0.0537105	0.252201	0.429448	0.178791
DG 15:0_18:1	0.907485	0.449336	0.521277	0.0961787	0.337738	0.0406133	0.211455	0.325965	0.111942
DG 16:0_16:0	7.71521	7.05677	6.52703	32.4998	20.8021	30.305	22.9768	19.4778	32.6639
DG 16:0_16:1	6.38193	6.81493	6.4246	1.16977	4.08346	0.785501	1.96249	3.55369	2.05312
DG 16:0_18:0	5.29225	6.17451	6.97717	55.6563	36.6281	62.1515	57.2666	45.4649	50.4944
DG 16:0_18:1	18.9172	22.4615	22.7567	3.41968	12.255	1.89108	6.01908	10.8582	5.62557
DG 16:0_18:2	1.74359	1.68094	1.57187	0.330241	1.32507	0.128465	0.351692	0.573486	0.401213
DG 16:0_18:3	0.460909	0.803894	0.683562	0.0749808	0.324109	0.053339	0.324159	0.43245	0.154477
DG 16:0_20:3	1.9265	1.81928	1.72564	0.165522	0.932152	0.0958278	0.319459	0.396669	0.220107
DG 16:0_20:4	0.823618	0.683144	0.544564	0.209976	0.958079	0.0728638	0.204647	0.505194	0.157089
DG 16:0_22:5	0.781692	0.796202	0.810398	0.210917	0.859011	0.072364	0.3773	0.432716	0.181081
DG 16:0_22:6	0.426844	0.376731	0.375158	0.204098	0.479596	0.106322	0.219733	0.268008	0.126081
DG 16:1_16:1	1.27231	1.17891	0.831427	0.0257185	0.168546	0.0179302	0.0743772	0.194977	0.0613819
DG 16:1_18:0	2.15849	1.85629	1.60488	0.544219	1.75926	0.430376	0.90614	1.69655	0.915646
DG 16:1_18:1	4.18647	4.461	4.3823	0.145548	0.733602	0.0601475	0.283736	0.595023	0.267488
DG 18:0_18:1	6.67425	6.3078	7.68513	1.44757	7.13444	1.12077	3.38828	6.98481	2.2827
DG 18:0_18:2	2.51743	2.03325	2.50073	0.378342	1.8586	0.189683	0.409122	1.09909	0.428457
DG 18:0_22:6	0.555872	0.423824	0.681693	0.199756	0.653517	0.0987862	0.274926	0.418111	0.133124
DG 18:1_18:1	9.24917	10.6208	11.065	0.254351	1.94463	0.114933	0.804827	1.75133	0.560759
DG 18:1_18:2	2.67662	2.38424	2.40973	0.0872916	0.597164	0.0403176	0.221861	0.463578	0.169672
DG 18:1_20:3	2.88862	3.53574	3.60252	0.0845894	0.613148	0.0338056	0.170341	0.364604	0.103354
DG 18:1_20:4	1.35851	1.0711	1.05513	0.0840219	0.581776	0.0370055	0.153849	0.333189	0.10775
DG 18:1_22:6	0.296776	0.237245	0.358214	0.0252571	0.127577	0.0130793	0.0488274	0.103008	0.0209066
FA 12:0	1.45594	1.68306	1.80143	0.866988	0.801001	0.873142	1.32077	1.90788	2.06861
FA 14:0	5.38049	5.47109	6.14121	4.61819	4.52712	4.41672	5.33179	5.55258	5.32028
FA 14:1	1.34968	1.34156	1.32413	1.23968	1.20904	1.21607	1.38502	1.36297	1.4158
FA 15:0	7.34388	6.26971	6.50095	4.00322	4.0852	4.13636	4.31626	4.32975	3.86971
FA 16:0	36.9225	36.6217	37.5088	41.7003	40.9963	41.0108	39.9908	38.4133	38.1514
FA 16:1	5.93144	4.49398	3.68692	2.43281	2.62232	2.52319	2.54179	2.64812	2.59285
FA 17:0	4.48509	4.22103	4.69324	3.82312	3.79983	3.58776	3.94329	3.7565	3.60947
FA 18:0	15.1669	15.8584	16.4321	22.2888	20.8246	22.8849	19.7668	19.9172	20.7783
FA 18:1	5.50502	6.04269	5.38507	3.7471	4.15705	3.54299	3.9553	4.11319	4.6277
FA 18:2	1.1537	1.26674	1.14336	1.12177	1.27569	1.10592	1.23379	1.16767	1.1233
FA 18:3	0.506973	0.521646	0.539377	0.607376	0.613012	0.596521	0.665648	0.629281	0.602723
FA 18:4	0.243798	0.269219	0.282136	0.28262	0.278278	0.289883	0.322708	0.310399	0.298115
FA 20:0	1.34771	1.47233	1.55315	1.94174	1.78775	2.05175	2.10649	2.09286	2.09171
FA 20:1	0.910169	1.12769	1.20266	1.44573	1.40193	1.19216	1.3295	1.60647	1.70545
FA 20:2	0.528277	0.597505	0.709523	0.414489	0.478444	0.441477	0.51819	0.519731	0.504084
FA 20:3	0.913384	1.20783	1.12361	0.776947	1.06697	0.833596	0.918389	0.809361	1.03161
FA 20:4	1.05924	1.06759	0.820258	0.626455	0.801727	0.664619	0.652212	0.710843	0.628603
FA 20:5	1.30417	1.45734	0.547162	0.445409	0.4462	0.44856	0.51838	0.498668	0.460436
FA 22:0	1.7913	1.72456	1.33832	1.39414	1.53322	1.436	1.65813	1.70429	1.58264
FA 22:1	1.23726	1.3706	1.4552	1.39279	1.487	1.35386	1.60883	1.63656	1.73255
FA 22:2	0.64199	0.634147	0.495278	0.393019	0.440643	0.413503	0.46789	0.463116	0.47656
FA 22:4	0.478833	0.523575	0.539205	0.440558	0.443235	0.517647	0.623489	0.573089	0.537968
FA 22:5	0.7887	0.920901	1.0964	0.921348	0.902489	1.17581	1.3576	1.28734	1.15911
FA 22:6	0.516708	0.555121	0.567572	0.539497	0.593675	0.532717	0.608669	0.636626	0.618465
FA 24:0	1.52704	1.42909	1.40249	1.14732	1.45192	1.17234	1.30939	1.53141	1.25427
FA 24:1	1.50987	1.85091	1.7104	1.38858	1.97538	1.58166	1.54882	1.8208	1.7583
HexCER d18:1/14:0	12.8812	15.7768	13.6019	14.5131	17.7949	7.46442	10.8018	9.33606	10.426
HexCER d18:1/16:0	13.7998	13.0827	13.1967	20.2187	11.8166	23.1347	15.4963	19.1905	22.4297
HexCER d18:1/22:0	6.52328	7.8055	7.36407	23.1753	21.8518	23.7188	23.7311	24.5564	27.3662
HexCER d18:1/24:0	30.7248	28.6648	31.8635	26.801	37.9307	19.2309	33.4157	30.8908	15.5368
HexCER d18:1/24:1	32.0341	34.6701	33.9739	15.2919	10.606	18.9548	16.5552	16.0263	14.5063
LPC 16:0	28.0795	28.2941	29.1308	31.7421	24.9727	25.7809	25.7515	24.1901	28.5724
LPC 18:0	46.5023	45.6356	45.6498	53.1425	58.5223	63.6027	63.3346	63.2507	57.5378
LPC 18:1	25.4183	26.0703	25.2194	11.8493	14.0955	7.79628	10.9139	12.5591	11.5476
LPE 16:0	18.2154	19.2142	19.3548	34.4647	21.4146	22.6394	22.0955	18.3217	24.0596
LPE 18:0	28.0822	28.9148	28.4969	54.43	60.4237	70.3234	66.6091	57.3433	61.1049
LPE 18:1	28.4915	26.5262	28.1112	7.43487	18.1617	4.36012	11.2953	16.2788	10.073
LacCER d18:1/18:1	14.1793	14.9938	16.6239	22.2807	22.1439	55.099	30.7578	23.1858	23.4415
LacCER d18:1/24:1	28.241	28.8036	25.2036	20.7203	20.8106	44.901	18.1563	18.7249	21.1327
PA 30:0	2.27347	1.96864	1.74434	1.39464	1.07782	0.968341	0.758973	0.749143	1.10824
PA 32:0	6.46302	4.35834	5.0916	36.8987	17.4486	29.911	25.5283	21.3699	32.6611
PA 32:1	9.29371	7.97603	7.58161	0.608318	1.1268	0.454114	0.576534	1.02403	0.91404
PA 34:0	2.17047	1.57629	2.3779	41.9218	21.6272	51.0691	42.8044	35.1832	41.5003
PA 34:1	10.9171	12.6424	10.7232	2.98981	5.13812	2.57991	3.36028	4.70321	4.385
PA 34:4	42.3056	40.9257	46.4157	7.24823	35.8076	4.01337	14.8771	22.0888	9.26492
PA 34:5	6.28585	7.99504	8.31451	1.34429	7.03494	0.722744	3.00473	4.29481	1.95294
PA 36:1	4.07892	5.07443	4.38552	1.57234	3.88876	1.91509	2.49144	3.50385	2.07805
PA 36:2	5.77958	7.51949	6.69557	0.480094	1.97045	0.355738	0.841036	1.09316	0.662355
PC 14:0_16:0	2.89301	2.91316	3.09103	1.59243	0.931224	1.64822	0.92374	0.687077	1.17318
PC 14:0_16:1	1.42605	1.41948	1.54915	0.238402	0.341527	0.207294	0.327122	0.293489	0.396601
PC 14:0_18:0	0.523978	0.507181	0.57254	0.50347	0.285225	0.747286	0.316643	0.203673	0.389688
PC 14:0_18:1	3.0681	3.05689	3.0898	0.662854	0.745963	0.546623	0.828715	0.773232	0.805823
PC 15:0_16:1	0.380604	0.241883	0.17349	0.157336	0.205269	0.152355	0.215432	0.184823	0.226105
PC 15:0_18:1	0.268521	0.223007	0.21667	0.278291	0.403905	0.273291	0.355071	0.332427	0.279108
PC 16:0_16:0	4.45313	4.36787	4.52328	13.6718	5.16425	20.2965	6.16663	4.49135	9.77451
PC 16:0_16:1	12.5332	12.1343	12.9436	10.5182	10.89	9.25498	11.403	11.6181	14.2476
PC 16:0_18:0	0.516359	0.478032	0.384166	4.28932	1.63546	7.14122	2.72728	2.06279	3.0621
PC 16:0_18:1	29.3758	29.9737	29.3572	25.8289	29.0076	19.8337	31.2043	31.6561	30.4148
PC 16:0_18:2	1.64661	1.65595	1.60985	3.88628	3.0436	2.15874	2.0564	2.13508	3.47329
PC 16:0_18:3	0.0801119	0.0744688	0.0743716	0.232365	0.154685	0.0999361	0.113506	0.141497	0.205525
PC 16:0_20:1	0.385042	0.414665	0.365743	0.408064	0.530547	0.32792	0.371246	0.462981	0.309815
PC 16:0_20:2	0.494265	0.539004	0.541732	0.437765	0.464768	0.368371	0.370486	0.423567	0.402461
PC 16:0_20:3	1.02763	1.0727	1.0125	1.92077	2.13702	1.27303	1.43081	1.67443	1.93753
PC 16:0_20:4	1.07413	1.05675	1.10839	2.04787	2.61293	1.69819	1.4818	1.58013	1.52478
PC 16:0_22:4	0.351011	0.331016	0.409097	0.369548	0.47616	0.344494	0.225724	0.285966	0.317916
PC 16:0_22:5	0.444739	0.469826	0.50771	0.774542	1.06274	0.519166	0.496662	0.578438	0.551466
PC 16:0_22:6	0.335575	0.261808	0.388291	0.826368	0.967891	0.506589	0.708312	0.429796	0.506693
PC 16:1_17:0	0.264846	0.132254	0.0870851	0.122981	0.138133	0.132671	0.132398	0.124771	0.163658
PC 16:1_18:0	1.64321	1.53189	1.69901	2.72776	2.63994	3.42268	3.40466	3.15136	3.13043
PC 16:1_18:1	7.44168	7.28941	7.29879	1.27081	2.19522	1.06296	2.32108	2.50466	2.0446
PC 16:1_18:2	0.449454	0.473529	0.419808	0.173671	0.179036	0.102528	0.144157	0.152407	0.177028
PC 16:1_20:0	0.142866	0.130392	0.125366	0.102286	0.148926	0.0980062	0.134331	0.133053	0.131751
PC 17:0_18:1	0.188454	0.173787	0.189703	0.278548	0.305469	0.213664	0.305558	0.282794	0.292681
PC 18:0_18:0	0.131871	0.120852	0.111597	0.593475	0.325525	1.36032	0.520673	0.354094	0.392948
PC 18:0_18:1	7.43568	7.50536	7.32598	10.5589	11.4085	12.2972	16.4165	15.8214	10.2991
PC 18:0_18:2	0.621097	0.647833	0.560953	3.17991	2.76243	2.38877	2.06556	2.00775	2.39238
PC 18:0_20:1	0.0608195	0.106236	0.0679878	0.133915	0.142367	0.171938	0.187566	0.199112	0.0975189
PC 18:0_20:2	0.231825	0.238918	0.228344	0.254976	0.326169	0.341571	0.28007	0.307126	0.205209
PC 18:0_20:3	0.593504	0.696992	0.654982	1.56898	1.99131	1.8186	1.51608	1.55609	1.24726
PC 18:0_20:4	0.584969	0.548282	0.636192	1.73663	2.42323	2.25774	1.36578	1.66435	1.11267
PC 18:0_22:5	0.166454	0.172542	0.177833	0.623093	0.765436	0.597301	0.47103	0.521613	0.216469
PC 18:1_18:1	11.5572	11.6375	10.9439	2.58006	5.07437	2.03274	4.82517	5.82761	3.66827
PC 18:1_18:2	1.43402	1.56242	1.51376	0.974769	1.52531	0.551102	0.780857	1.01202	1.01871
PC 18:1_20:0	0.267482	0.22165	0.258346	0.252726	0.365677	0.292593	0.387081	0.387449	0.270666
PC 18:1_20:1	0.34052	0.380418	0.350472	0.0887908	0.213357	0.0964098	0.151804	0.235294	0.11045
PC 18:1_20:2	0.470225	0.605177	0.49489	0.132846	0.213435	0.122799	0.144715	0.211421	0.15792
PC 18:1_20:3	0.956737	0.982759	0.907878	0.37066	0.85609	0.311431	0.365542	0.582353	0.452206
PC 18:1_20:4	0.786395	0.775164	0.845604	0.469248	0.992893	0.514712	0.395175	0.582968	0.383116
PC 18:1_22:5	0.272247	0.267328	0.261544	0.141788	0.318823	0.121265	0.125559	0.185281	0.15225
PC 18:2_18:2	0.0941544	0.0935413	0.0877844	0.0664506	0.0948009	0.0732636	0.0885636	0.0925797	0.0710988
PE 15:0_20:4	0.267207	0.385207	0.361838	0.863093	0.528951	0.669325	1.33	1.02571	0.92369
PE 16:0_16:0	0.0882229	0.109062	0.134793	0.434162	0.0880006	0.56366	0.116599	0.0552699	0.234437
PE 16:0_16:1	0.76302	0.789915	0.797234	1.63216	1.08741	1.39903	1.39776	1.17814	2.71887
PE 16:0_18:0	0.0394135	0.0536512	0.0688933	0.219398	0.048743	0.518461	0.11399	0.118845	0.195758
PE 16:0_18:1	2.8131	3.00279	3.6359	4.81587	3.65195	3.52345	4.87571	3.50971	6.55552
PE 16:0_18:2	0.117409	0.155883	0.140051	0.922793	0.490679	0.524321	0.290458	0.283087	0.952462
PE 16:0_20:2	0.0642135	0.0798689	0.0691705	0.101597	0.0899529	0.0946376	0.0721889	0.0559807	0.102041
PE 16:0_20:3	0.296309	0.272855	0.266057	1.04037	0.467197	0.690924	0.695889	0.430053	1.0552
PE 16:0_20:4	0.423061	0.485567	0.488195	2.97369	1.64849	1.98762	1.6563	1.3243	1.6599
PE 16:0_22:4	0.125862	0.211664	0.159303	0.525928	0.281761	0.343956	0.306801	0.1324	0.339162
PE 16:0_22:6	0.279975	0.506964	0.350586	2.0614	1.00587	1.52094	1.06667	0.639841	1.19663
PE 16:1_18:0	0.357625	0.424824	0.456598	0.812768	0.588228	0.880551	0.733042	0.695846	1.16133
PE 16:1_18:1	1.17911	1.40082	1.5167	0.702195	0.849314	0.552214	1.02946	0.813612	1.09249
PE 16:1_18:2	0.162989	0.183049	0.142966	0.281623	0.372614	0.149876	0.168687	0.144109	0.26101
PE 18:0_18:0	0.372052	0.408769	0.471887	0.581026	0.52513	0.645321	0.542719	0.373198	0.529736
PE 18:0_18:1	5.59076	6.83528	7.69843	8.59572	8.95636	9.22835	11.1385	8.56631	12.2978
PE 18:0_18:2	0.404141	0.447164	0.464656	2.71891	1.67062	1.87259	1.38829	1.244	2.8034
PE 18:0_20:1	0.0946233	0.0866194	0.11434	0.126263	0.147223	0.0901504	0.161532	0.0926749	0.119863
PE 18:0_20:2	0.241077	0.294996	0.270119	0.254293	0.337693	0.291434	0.244797	0.259479	0.435272
PE 18:0_20:3	2.36321	1.851	2.30875	4.15261	3.18481	4.12359	3.67762	2.44374	4.49139
PE 18:0_20:4	3.4098	4.36922	4.08155	10.9907	9.50109	10.589	8.49527	8.18829	7.77679
PE 18:0_22:4	0.415403	0.546111	0.542148	0.974499	0.749709	0.907798	0.740813	0.572376	0.619448
PE 18:0_22:6	0.925771	1.24582	0.998991	3.99969	2.79194	3.85021	2.78459	2.12054	3.01109
PE 18:1_18:1	4.02593	4.61263	5.3539	1.14652	1.80769	1.15492	2.08413	2.07759	2.27331
PE 18:1_18:2	0.389888	0.399373	0.461068	0.433193	0.43832	0.231447	0.260532	0.336992	0.592209
PE 18:1_20:3	1.09001	0.97602	1.08883	0.560957	0.612542	0.429446	0.653034	0.487069	0.622554
PE 18:1_20:4	1.24698	1.65001	1.55012	1.03315	1.27233	1.06468	0.960601	1.24319	1.00321
PE 18:1_22:0	0.744089	1.12554	1.1249	0.345464	0.688875	0.315588	0.678415	0.565315	0.83988
PE O-16:0/16:0	0.0745802	0.0661346	0.0729625	1.50445	0.202848	3.08984	0.861118	0.328443	1.41402
PE O-16:0/18:1	0.164992	0.209806	0.175232	0.262282	0.179165	0.1954	0.319561	0.17431	0.458152
PE O-16:0/20:4	0.0458982	0.0732185	0.00850791	0.138586	0.164886	0.0669007	0.180856	0.0287828	0.107829
PE O-16:0/22:4	0.105139	0.118119	0.105361	0.0765869	0.0353714	0.102973	0.0524385	0.0191526	0.0902035
PE O-18:0/16:0	0.181064	0.291006	0.254548	0.419353	0.242946	0.55523	0.295619	0.198245	0.405092
PE O-18:0/16:1	0.286671	0.234954	0.170749	0.133833	0.156004	0.0996445	0.165284	0.146077	0.220626
PE O-18:0/18:1	0.362054	0.406362	0.368487	0.299265	0.451934	0.289478	0.46118	0.402679	0.526102
PE O-18:0/20:3	0.104483	0.0882115	0.093419	0.134995	0.152954	0.0468682	0.0845521	0.0942406	0.119377
PE O-18:0/20:4	0.169297	0.150484	0.105947	0.291542	0.201881	0.148356	0.263403	0.147804	0.182481
PE P-16:0/16:0	0.622307	0.723257	0.793532	0.460766	0.270301	0.631942	0.330125	0.194775	0.451011
PE P-16:0/16:1	0.894279	0.935689	0.813975	0.387377	0.493361	0.317618	0.530758	0.461351	0.608281
PE P-16:0/18:0	0.0416519	0.0259178	0.0249816	0.212161	0.0774214	0.412218	0.230313	0.0800141	0.267898
PE P-16:0/18:1	2.7335	3.38637	3.72418	1.86785	2.29025	1.49069	2.80153	2.25016	2.56897
PE P-16:0/18:2	0.280389	0.378021	0.338751	0.469037	0.392116	0.208589	0.315033	0.290711	0.413541
PE P-16:0/20:1	0.60858	0.7098	0.779406	0.252509	0.601057	0.275241	0.357561	0.463657	0.35879
PE P-16:0/20:2	0.664631	0.764001	0.807198	0.277731	0.51065	0.23429	0.351508	0.380752	0.475184
PE P-16:0/20:3	3.8066	3.3622	3.92521	2.54346	2.61297	1.87221	2.69321	2.0211	2.72779
PE P-16:0/20:4	9.49045	11.9482	11.6248	7.98387	11.0757	5.72919	8.53927	8.26823	6.05187
PE P-16:0/22:2	0.348717	0.388835	0.424196	0.113274	0.265674	0.0932848	0.145314	0.156184	0.170679
PE P-16:0/22:4	2.97316	3.84964	3.84089	2.03028	3.16365	1.76061	2.2536	2.07765	1.82622
PE P-16:0/22:6	4.69481	8.12965	6.39868	4.0489	6.0964	3.25534	4.36457	3.32212	3.87562
PE P-18:0/16:0	0.786663	0.938557	1.02891	0.455621	0.591925	0.454453	0.461349	0.377232	0.470233
PE P-18:0/16:1	0.535812	0.686336	0.601733	0.444698	0.491092	0.273	0.563291	0.411946	0.619628
PE P-18:0/18:1	0.948619	1.09962	1.27624	0.796321	1.15027	0.743795	1.57972	1.3359	1.29555
PE P-18:0/18:2	0.150715	0.189274	0.164994	0.46201	0.466819	0.197105	0.332695	0.291055	0.40733
PE P-18:0/20:2	0.166724	0.212531	0.235326	0.0842012	0.140819	0.061712	0.0846208	0.165307	0.110411
PE P-18:0/20:3	1.33246	1.20652	1.26929	1.34236	1.59435	1.03929	1.87639	1.3942	1.57075
PE P-18:0/20:4	3.44049	4.92478	4.27998	5.55332	8.57146	3.9241	7.86055	7.85084	5.06968
PE P-18:0/22:4	0.651373	0.869635	0.883722	0.669652	1.2803	0.708112	0.928084	0.986564	0.582939
PE P-18:0/22:6	1.49046	2.49529	1.92755	2.09935	4.20105	2.13203	3.23016	3.00998	2.35049
PE P-18:1/16:0	1.53332	1.86072	2.02602	0.238358	0.265677	0.209572	0.220483	0.217871	0.23097
PE P-18:1/16:1	0.571341	0.579903	0.555579	0.281193	0.307562	0.223224	0.31517	0.228422	0.39222
PE P-18:1/18:1	1.101	1.38304	1.52432	1.03887	1.17429	0.61742	1.15086	0.966863	1.3266
PE P-18:1/20:3	1.29145	1.1123	1.30818	0.667412	0.606825	0.457696	0.736419	0.449382	0.660056
PE P-18:1/20:4	3.18733	3.96242	3.8839	1.99073	2.08125	1.6423	2.12459	1.83712	1.74403
PE P-18:1/22:4	0.658252	0.949273	0.860655	0.228917	0.226854	0.219778	0.306338	0.13524	0.209334
PE P-18:1/22:6	1.44508	2.27865	2.02179	0.705811	0.924177	0.880267	0.97892	0.525388	0.724989
PG 16:0_16:0	0.560393	0.23766	0.45723	5.42939	0.525345	6.66423	2.12248	1.39047	3.3065
PG 16:0_16:1	0.392597	0.222744	0.247041	0.502934	0.137079	0.396895	0.503394	0.327291	0.66647
PG 16:0_18:0	0.0281984	0.303933	0.403556	11.3038	0.880127	23.5615	7.45334	4.38199	8.74537
PG 16:0_18:1	10.4909	6.80623	9.03224	4.40463	4.08778	3.90462	6.23455	6.22738	5.79122
PG 16:1_18:0	1.1543	1.00217	1.03149	1.85453	0.925345	2.33929	2.29965	1.54912	2.57152
PG 16:1_18:1	4.83426	3.26698	4.29777	1.2139	1.6584	1.00315	1.92508	2.4068	1.4441
PG 16:1_20:0	2.28847	2.30429	1.91217	1.44132	1.78002	1.10628	1.5944	1.90832	2.09011
PG 17:0_20:0	4.13119	2.47668	3.36403	1.09771	2.00721	1.47881	3.01484	4.19255	1.66482
PG 17:0_20:1	1.5126	0.724907	0.936813	0.32107	0.578945	0.275638	0.702029	1.21574	0.512241
PG 17:0_22:1	2.6674	1.45773	2.14376	0.716042	1.13898	1.12407	1.53804	2.5142	1.13723
PG 18:0_18:0	0.146499	0.163313	0.0286775	0.650677	0.0827069	1.64374	0.654404	0.184318	0.571634
PG 18:0_18:1	7.87023	7.66599	7.40837	8.85238	6.16303	11.6625	12.8397	9.95295	12.4003
PG 18:0_18:2	0.284851	0.257441	0.264802	1.28921	0.626656	0.97215	0.600033	0.669841	1.12009
PG 18:0_20:0	4.34515	5.86121	4.43707	1.51208	3.83287	1.16868	1.7558	1.88726	1.34267
PG 18:0_20:2	0.283963	0.249971	0.190901	0.215705	0.141133	0.349101	0.389599	0.284623	0.368301
PG 18:0_20:3	0.388984	0.494989	0.400064	1.31803	0.659285	1.49259	0.983718	0.908786	1.4072
PG 18:0_20:4	1.05086	1.38007	1.36221	6.38704	2.82658	6.33735	4.55084	3.22741	4.95803
PG 18:0_22:4	0.760873	0.6378	0.656314	0.752073	0.788036	0.444632	0.747351	0.387521	0.630038
PG 18:0_22:5	0.760267	0.886076	0.68764	1.45217	1.1842	0.605357	0.948919	1.03683	1.07282
PG 18:1_18:1	3.17776	3.34676	3.47947	1.40379	1.58277	1.02893	2.45129	2.01928	1.99814
PG 18:1_18:2	0.43981	0.386835	0.442248	0.637001	0.472238	0.327414	0.439009	0.364387	0.618905
PG 18:1_20:0	13.3555	14.6902	12.8691	5.74757	10.1563	4.58575	7.92597	10.0852	7.81204
PG 18:1_20:3	0.834994	1.29458	1.29088	0.999809	1.39286	0.596742	1.34534	0.989472	1.08483
PG 18:1_20:4	3.52479	4.1693	3.96622	3.67784	5.56864	2.2504	4.03077	3.78912	3.60362
PG 18:1_22:4	1.26386	1.49736	1.24631	0.76633	1.52243	0.449195	0.85186	0.802905	0.671619
PG 18:1_22:5	1.20898	1.38129	1.47431	1.38932	1.845	0.463699	1.4077	1.32764	0.943922
PG 18:1_22:6	0.492055	0.483461	0.510029	0.598989	0.833485	0.199158	0.632142	0.476465	0.454359
PG 18:2_20:0	0.843639	0.902629	0.800334	2.02768	1.90367	1.05661	1.2306	1.48435	2.21937
PG 18:2_20:4	1.11173	1.14617	1.21775	0.526356	0.86511	0.287453	0.593495	0.966437	0.458627
PG 20:0_20:2	0.962119	1.10311	0.965662	0.37831	0.728115	0.298453	0.530758	0.538718	0.432065
PG 20:0_20:3	4.3066	5.08088	4.14175	3.38361	5.23805	2.18596	3.44516	4.51887	3.48846
PG 20:0_20:4	13.2806	15.4966	14.5298	11.8676	21.5266	7.62348	12.4341	17.8805	11.2381
PG 20:0_22:4	3.28253	3.86322	4.1183	2.19816	4.09526	1.53669	2.13742	2.15496	2.24162
PG 20:0_22:5	3.54399	3.82265	3.91853	3.8951	5.28503	2.20168	3.45212	4.37562	3.05867
PG 20:0_22:6	1.33065	1.17191	1.43395	1.99344	2.75769	1.01565	1.8152	1.58263	1.49398
PI 14:0_18:1	0.320885	0.42691	0.384677	0.879688	0.563414	0.947611	1.10065	0.693511	0.925321
PI 15:0_20:1	0.184189	0.138571	0.158581	0.178478	0.183382	0.221486	0.214824	0.237252	0.245001
PI 15:0_22:0	0.896633	0.838107	0.92497	1.4422	1.08567	2.02656	2.02298	1.56374	1.50157
PI 15:0_22:1	0.183512	0.17279	0.166335	0.234357	0.20046	0.416104	0.33775	0.264542	0.267201
PI 16:0_16:0	0.0648928	0.0707212	0.0658055	1.03923	0.606983	1.05578	0.455365	0.46238	0.767202
PI 16:0_18:0	1.47996	1.23412	1.51776	11.4761	4.72997	19.6268	7.08718	4.87045	9.3972
PI 16:0_18:1	3.1799	3.16884	3.19366	2.72666	2.72001	2.6163	2.94337	2.80998	3.91219
PI 16:0_20:3	0.914796	0.988041	1.0462	0.572012	0.784269	0.41245	0.492706	0.551383	0.693869
PI 16:0_20:4	0.664018	0.585712	0.564975	1.36456	1.28716	0.677331	0.902829	0.925403	0.990202
PI 16:1_18:0	0.796903	0.98509	0.850218	1.41482	1.16533	1.83955	1.45146	1.31916	1.90261
PI 16:1_18:1	2.31304	2.19716	2.23077	0.296473	0.464013	0.3392	0.464939	0.485147	0.597725
PI 17:0_20:0	1.42236	1.44814	1.44404	2.47477	1.75688	3.9999	3.71378	2.56362	2.57655
PI 17:0_20:1	0.258723	0.241844	0.202396	0.376189	0.346195	0.758475	0.613615	0.483436	0.414054
PI 17:0_22:1	0.894764	0.86633	0.836276	1.46899	1.04668	2.00725	2.08312	1.56183	1.32672
PI 18:0_18:0	0.101439	0.0999787	0.150105	1.0606	0.361879	2.19154	0.999974	0.63678	1.10171
PI 18:0_18:1	7.39422	8.01883	7.95138	6.61351	8.25273	10.508	12.1402	12.2736	11.7066
PI 18:0_18:2	1.83018	1.88205	2.03633	1.47053	1.41185	1.44803	1.12584	1.15289	1.59447
PI 18:0_20:0	0.352994	0.597816	0.530997	1.19484	1.00067	0.641717	0.859283	0.754752	0.77813
PI 18:0_20:1	0.175156	0.20279	0.20702	0.167759	0.337915	0.156764	0.414929	0.447925	0.369941
PI 18:0_20:2	4.4331	4.5778	4.62866	1.76372	2.74582	2.23127	3.0409	3.41286	3.16185
PI 18:0_20:3	22.7322	23.0745	24.0594	9.41116	13.3584	10.0147	11.2418	12.2147	11.9084
PI 18:0_20:4	20.7045	20.1482	19.7285	40.2834	40.6933	26.3618	34.4546	37.4376	29.6121
PI 18:0_22:4	1.34636	1.34239	1.60069	1.26323	1.59784	1.23623	1.16215	1.38911	1.42439
PI 18:0_22:5	0.977696	0.88845	1.04356	1.74057	1.87513	1.57321	1.60599	1.37594	1.59325
PI 18:1_18:1	8.51892	9.11814	8.92812	0.964017	1.94997	1.03658	2.3198	2.76665	2.19614
PI 18:1_20:2	2.32423	2.2716	2.21514	0.21498	0.432264	0.172701	0.583452	0.564505	0.600366
PI 18:1_20:3	5.04487	4.77586	5.04905	0.652774	1.23772	0.707174	1.06294	1.08834	1.08243
PI 18:1_20:4	3.87802	3.68916	3.57545	2.00477	3.46101	1.15498	2.27622	2.71103	2.32898
PS 16:0_16:1	0.76647	0.377936	0.381654	0.739904	0.296194	1.17303	0.790757	0.728261	1.08186
PS 16:0_18:0	1.30779	0.799009	1.05069	0.344737	0.18004	0.499852	0.419406	0.315744	0.333659
PS 16:0_18:1	4.05484	2.88681	3.3163	2.96424	1.61526	3.10622	3.33735	3.27695	4.03973
PS 16:0_22:5	0.599551	0.932795	0.900434	1.76238	1.1935	1.24615	1.06765	1.26661	1.7427
PS 16:1_18:0	4.87905	3.46161	2.91809	2.3729	1.56995	4.33689	3.45273	3.39285	3.4057
PS 16:1_18:1	2.79845	1.83311	2.11838	0.71717	0.619381	0.865384	0.804572	0.998583	0.899447
PS 17:0_18:1	0.76737	0.410655	0.280895	0.200097	0.175471	0.240396	0.255821	0.267539	0.208483
PS 17:0_20:0	0.866308	0.66595	0.778559	0.898127	0.654344	1.9979	1.97594	1.58393	1.132
PS 17:0_20:3	0.323542	0.188873	0.208567	0.278526	0.207155	0.568913	0.52875	0.486687	0.409223
PS 17:0_22:1	0.53903	0.480505	0.486426	0.610097	0.340723	1.19776	1.39126	0.796319	0.732152
PS 18:0_18:1	19.384	14.6813	16.9277	10.7984	9.17718	17.1176	15.4233	18.814	13.8824
PS 18:0_18:2	1.44414	0.980881	0.835585	1.81605	0.877766	2.20056	1.37263	1.49975	1.92022
PS 18:0_20:0	0.376587	0.475546	0.41839	1.55164	0.642824	1.35679	1.03227	0.570248	1.24877
PS 18:0_20:2	1.01532	0.899334	0.920674	0.477147	0.499796	0.928138	0.705205	0.669478	0.504161
PS 18:0_20:3	2.4758	1.86505	1.92175	2.68007	2.23027	3.20882	3.36065	3.40116	2.65491
PS 18:0_20:4	1.06785	0.890665	1.42859	1.85342	1.17789	2.11875	1.90117	1.57524	1.37828
PS 18:0_22:4	2.34328	2.00217	2.99971	2.06773	1.69874	2.72935	1.24837	2.01046	1.79434
PS 18:0_22:5	3.14481	2.21163	3.34323	3.7106	2.86052	4.30202	3.93216	3.23867	3.04137
PS 18:0_22:6	1.73026	1.40559	1.94413	2.12152	1.65719	2.70277	2.15396	2.23068	1.66714
PS 18:1_18:1	7.88975	5.72174	6.66128	1.72505	1.59126	2.30481	2.16121	2.68431	2.23538
PS 18:1_20:0	0.977555	0.932211	0.988939	0.954697	0.674745	1.26338	1.22267	1.17297	1.0018
PS 18:1_20:1	3.12045	2.59326	2.56277	0.655096	0.800827	0.803631	0.942974	1.05254	0.768998
PS 18:1_20:3	1.06938	1.78818	1.08302	1.76529	1.60288	1.54742	2.23978	1.47299	2.04047
PS 18:1_20:4	2.355	3.359	3.37177	6.36425	6.10702	3.86278	4.53167	4.86393	4.94171
PS 18:1_22:4	6.36583	9.52929	8.76189	10.1204	14.7488	10.2933	9.70614	9.68285	10.6573
PS 18:1_22:5	7.99309	11.4336	9.99876	21.5745	28.7486	16.3437	19.6235	21.1617	19.3399
PS 18:1_22:6	2.49814	4.23064	3.88243	7.31999	9.44306	4.64253	8.30783	6.75396	6.55216
PS 18:2_22:4	3.69946	6.05071	4.9049	1.99916	1.58107	1.83526	1.14439	1.08323	1.81943
PS 18:2_22:5	3.81408	6.0284	4.55643	3.02553	2.19307	1.63438	2.20291	1.63827	2.50004
SM d18:1/14:0	3.23107	3.34986	3.33416	1.67389	1.60238	2.04618	1.91309	1.74666	1.95391
SM d18:1/16:0	47.8369	47.2547	47.663	40.1266	40.5847	42.8512	42.0693	40.3845	42.6767
SM d18:1/18:0	2.4486	2.53139	2.54537	7.04081	5.68119	8.44283	7.65773	8.12015	9.38857
SM d18:1/18:1	1.00759	1.00607	1.04139	0.961061	0.8214	1.21471	1.11069	1.06036	1.26971
SM d18:1/20:0	1.41747	1.27155	1.38428	2.67362	2.27227	2.40977	2.26105	2.64652	3.14711
SM d18:1/20:1	0.272892	0.250223	0.286096	0.352635	0.261062	0.357825	0.305902	0.341921	0.484111
SM d18:1/22:0	5.72012	5.42403	5.38589	13.6195	13.0142	9.71484	11.8979	12.5346	10.5956
SM d18:1/22:1	2.39174	2.34877	2.36747	2.27303	2.46866	2.56485	2.48647	2.55736	2.59551
SM d18:1/24:0	8.46864	8.22025	8.37157	15.085	15.8488	11.5407	14.077	12.8416	10.0596
SM d18:1/24:1	25.2754	26.4298	25.5351	14.7437	16.1854	16.9537	14.8329	16.2359	16.188
SM d18:1/26:0	0.280167	0.30193	0.350546	0.444516	0.351502	0.42114	0.335887	0.351097	0.329491
SM d18:1/26:1	1.64944	1.61145	1.73516	1.00566	0.908462	1.48224	1.05209	1.17925	1.31168
TG 38:0-FA12:0	0.0138156	0.0129448	0.0298059	0.00754294	0.0281227	0.0100438	0.0216487	0.0222702	0.00957794
TG 40:0-FA14:0	0.0254924	0.0250279	0.0304909	0.0101629	0.0271957	0.0127547	0.0289418	0.0222569	0.00880442
TG 44:0-FA12:0	0.0428189	0.0407324	0.0554255	0.03204	0.0210981	0.0314863	0.0341045	0.0265464	0.0283041
TG 44:0-FA14:0	0.21637	0.18357	0.175037	0.0524636	0.0390784	0.0372625	0.045236	0.0339724	0.0408665
TG 44:0-FA16:0	0.171597	0.136299	0.146549	0.0702619	0.060363	0.0496536	0.0812573	0.0530441	0.060442
TG 44:1-FA12:0	0.125582	0.113583	0.0974589	0.0266397	0.0336012	0.0175637	0.0370583	0.0246971	0.0275637
TG 45:0-FA14:0	0.312465	0.268482	0.15269	0.0344421	0.040918	0.0250005	0.0341014	0.0326559	0.0325456
TG 45:0-FA15:0	0.539168	0.390922	0.201329	0.0243884	0.0359581	0.0170708	0.0255721	0.0272735	0.0227438
TG 45:0-FA16:0	0.340922	0.26425	0.141262	0.0605362	0.0835917	0.0538087	0.0869441	0.0812072	0.0597452
TG 46:0-FA12:0	0.0100819	0.017898	0.028979	0.0361005	0.0274148	0.0530145	0.0427919	0.0337729	0.0233186
TG 46:0-FA14:0	0.306403	0.291924	0.30004	0.653566	0.346837	0.447123	0.281586	0.209156	0.493499
TG 46:0-FA16:0	0.869949	0.769038	0.66342	1.19858	0.581967	0.845545	0.548359	0.424306	0.930598
TG 46:0-FA18:0	0.0185998	0.0209234	0.0444619	0.0391055	0.0413119	0.0394056	0.0496176	0.0235672	0.0346274
TG 46:1-FA12:0	0.128518	0.218084	0.226046	0.119169	0.154021	0.0698247	0.155049	0.123981	0.121186
TG 46:1-FA14:0	0.812296	0.707825	0.523785	0.0637894	0.0686318	0.0325455	0.0595272	0.0647943	0.0855513
TG 46:1-FA16:0	1.01615	0.855761	0.488101	0.0612833	0.0784217	0.0355743	0.0786924	0.0657629	0.0971039
TG 46:1-FA16:1	1.15495	0.933282	0.55123	0.06273	0.0832063	0.0333073	0.0589018	0.0592465	0.0807673
TG 46:1-FA18:1	0.117532	0.131489	0.144582	0.0153571	0.0265171	0.014347	0.037752	0.0328429	0.0210648
TG 46:2-FA12:0	0.0724806	0.125236	0.0949471	0.0285403	0.0446645	0.0126802	0.028801	0.0306601	0.0273019
TG 46:2-FA14:1	0.578055	0.474174	0.237537	0.00771954	0.0193481	0.00949266	0.0310833	0.0253426	0.0102805
TG 47:0-FA14:0	0.075074	0.0604838	0.0767718	0.054413	0.0897873	0.0405874	0.0493373	0.0560841	0.0485781
TG 47:0-FA15:0	0.635017	0.469067	0.240795	0.271635	0.208578	0.211424	0.203315	0.179084	0.248909
TG 47:0-FA16:0	1.09881	0.855977	0.548865	0.777043	0.841062	0.564611	0.69922	0.722871	0.835391
TG 47:0-FA17:0	0.16767	0.127655	0.105481	0.0406423	0.0415583	0.0259073	0.0305421	0.0288191	0.0322987
TG 47:1-FA14:0	0.421214	0.364727	0.194719	0.0115903	0.0216177	0.00930896	0.0231958	0.0220907	0.016925
TG 47:1-FA15:0	2.05785	1.63879	0.769763	0.0323032	0.0535153	0.0187722	0.0524593	0.0540192	0.0462689
TG 47:1-FA16:0	2.01754	1.58953	0.803572	0.057735	0.103874	0.0326299	0.0969486	0.121586	0.0988152
TG 47:1-FA16:1	1.50995	1.24083	0.656915	0.0783457	0.167363	0.0673751	0.159354	0.189041	0.113568
TG 47:2-FA16:1	2.8981	2.42783	1.09948	0.0110994	0.035996	0.0108965	0.0283018	0.0381203	0.0168092
TG 48:0-FA14:0	0.0808064	0.0761819	0.116048	0.64289	0.409007	0.668427	0.442542	0.323447	0.489737
TG 48:0-FA16:0	1.37874	1.32702	1.41874	14.8498	6.68835	12.0822	7.01885	5.27664	11.3684
TG 48:0-FA18:0	0.0902327	0.0909905	0.172778	0.755497	0.510821	0.80019	0.490436	0.370774	0.566377
TG 48:1-FA12:0	0.114273	0.264791	0.277171	0.158148	0.279772	0.11865	0.238826	0.202219	0.135788
TG 48:1-FA14:0	0.529158	0.619704	0.819098	0.209239	0.267261	0.0999123	0.216725	0.209107	0.304545
TG 48:1-FA16:0	3.22047	2.89796	2.19844	1.21049	1.18159	0.62574	1.09506	1.09283	1.84477
TG 48:1-FA16:1	1.43221	1.27624	0.916289	0.677606	0.623184	0.368582	0.601111	0.591823	1.02244
TG 48:1-FA18:0	0.0584342	0.0711256	0.0745424	0.0375884	0.0496355	0.0272614	0.0484467	0.0534219	0.0560996
TG 48:1-FA18:1	0.601925	0.674139	0.858473	0.185805	0.207897	0.0921331	0.171067	0.173263	0.244326
TG 48:2-FA12:0	0.137328	0.325754	0.361505	0.085824	0.171039	0.053343	0.128165	0.124232	0.0821849
TG 48:2-FA14:0	0.409966	0.394744	0.378219	0.0258465	0.0406808	0.0135194	0.0240872	0.0327628	0.0356865
TG 48:2-FA14:1	0.222851	0.188394	0.143498	0.0174266	0.0314314	0.0101293	0.0234572	0.0313676	0.021024
TG 48:2-FA16:0	1.89225	1.61401	0.806314	0.0537108	0.0699013	0.0330426	0.0549834	0.0672043	0.0988526
TG 48:2-FA16:1	3.97038	3.38285	1.93967	0.0893891	0.164171	0.0470697	0.128751	0.144018	0.203042
TG 48:2-FA18:1	0.549544	0.527496	0.450823	0.0171513	0.0312561		0.0361765	0.0357496	0.0292077
TG 48:3-FA12:0	0.0193743	0.0385616	0.0395556	0.0306198	0.0579164	0.0139383	0.0316552	0.0360559	0.0243945
TG 48:3-FA16:1	2.6966	2.30275	0.999866	0.0118376	0.033262	0.0148057	0.0318225	0.0307634	0.0143627
TG 49:0-FA15:0	0.0715545	0.0490326	0.0413378	0.285437	0.216413	0.320099	0.288482	0.216183	0.238571
TG 49:0-FA16:0	0.419007	0.356326	0.38188	1.57629	2.40158	1.38277	1.67907	2.3967	1.63516
TG 49:0-FA17:0	0.224216	0.193743	0.153507	0.503654	0.418406	0.382531	0.347991	0.398044	0.425602
TG 49:0-FA18:0	0.0694284	0.0569724	0.0545003	0.40452	0.404113	0.478074	0.451794	0.418871	0.387621
TG 49:1-FA15:0	0.686987	0.595396	0.320434	0.105244	0.184558	0.0576283	0.158908	0.177328	0.150949
TG 49:1-FA16:0	1.67725	1.39545	1.03359	0.308683	0.639068	0.187996	0.464725	0.671393	0.544814
TG 49:1-FA16:1	0.473016	0.367259	0.235674	0.0841205	0.20091	0.0711074	0.172699	0.280132	0.138106
TG 49:1-FA17:0	0.604033	0.499378	0.250106	0.045582	0.07331	0.0269855	0.0644608	0.0717855	0.0619939
TG 49:1-FA18:1	0.535517	0.484813	0.39135	0.118028	0.246748	0.0596242	0.18303	0.261015	0.208164
TG 49:2-FA15:0	0.948846	0.773632	0.363466	0.0154056	0.0377489	0.00731858	0.0203343	0.0280326	0.019193
TG 49:2-FA16:0	1.05661	0.884338	0.472056	0.0433025	0.0912959	0.0307573	0.0762158	0.0836662	0.0555937
TG 49:2-FA16:1	2.14992	1.85622	0.940203	0.0340782	0.109081	0.0263339	0.0893227	0.110352	0.0664595
TG 50:0-FA14:0	0.0206906	0.0201396	0.0192911	0.128575	0.100074	0.19508	0.13363	0.0820445	0.0773579
TG 50:0-FA16:0	0.462157	0.443232	0.668192	16.4994	9.37114	19.6956	11.7796	9.41083	12.7959
TG 50:0-FA18:0	0.269713	0.276113	0.446801	10.4463	6.05031	12.6286	7.62398	5.82752	8.06936
TG 50:1-FA14:0	0.108553	0.151457	0.242575	0.116333	0.176073	0.0673697	0.148681	0.173909	0.136725
TG 50:1-FA16:0	2.22414	2.73712	3.81524	4.75581	5.54328	2.62765	5.12037	5.38481	7.12531
TG 50:1-FA16:1	0.208974	0.215517	0.285232	0.725021	0.812197	0.625986	0.881339	0.862605	1.0932
TG 50:1-FA18:0	0.291574	0.375314	0.485692	0.776423	0.896929	0.643684	0.972305	0.975218	1.09611
TG 50:1-FA18:1	1.11148	1.51415	2.098	2.12566	2.41907	1.19018	2.27793	2.4509	3.12763
TG 50:2-FA14:0	0.267157	0.327209	0.579213	0.0355604	0.0643946	0.0195497	0.0510642	0.0494149	0.0558157
TG 50:2-FA14:1	0.039432	0.0753426	0.0802681	0.0166349	0.0551841	0.0169102	0.0411026	0.0534059	0.0201231
TG 50:2-FA16:0	1.70316	1.70149	1.65883	0.597152	0.673203	0.246858	0.509329	0.568948	0.839775
TG 50:2-FA16:1	1.73588	1.84758	1.86388	0.294512	0.526355	0.136331	0.502868	0.586208	0.71515
TG 50:2-FA18:0	0.116031	0.0953411	0.0999446	0.0345666	0.045354	0.0283187	0.0486377	0.0591326	0.0510203
TG 50:2-FA18:1	2.02227	2.21781	2.67304	0.250541	0.497364	0.117039	0.424898	0.530788	0.578163
TG 50:2-FA18:2	0.163265	0.164279	0.215623	0.184024	0.180468	0.109638	0.0877683	0.106279	0.215941
TG 50:3-FA16:0	0.266738	0.230185	0.178342	0.0407141	0.0541937	0.0214583	0.0328646	0.0329132	0.0508549
TG 50:3-FA16:1	1.87555	1.70769	1.10385	0.0352792	0.0775995	0.0235629	0.0546871	0.0731406	0.0830383
TG 50:3-FA18:1	0.900688	0.825951	0.55935	0.0142534	0.0382815	0.0153467	0.0329922	0.033929	0.0328928
TG 50:3-FA18:2	0.302757	0.289832	0.238241	0.0226357	0.035322	0.0100651	0.0344988	0.0278467	0.0354078
TG 51:0-FA16:0	0.0643718	0.0692499	0.121256	0.555852	0.954991	0.603876	0.692566	0.957226	0.521391
TG 51:0-FA17:0	0.0318573	0.0244495	0.0274608	0.424272	0.367502	0.444224	0.360786	0.340899	0.326599
TG 51:0-FA18:0	0.0415381	0.0296246	0.0575231	0.66215	0.842769	0.829336	0.768393	0.8633	0.574795
TG 51:1-FA15:0	0.0757801	0.104574	0.103017	0.0622543	0.148098	0.0480331	0.131964	0.156225	0.0865894
TG 51:1-FA16:0	0.34687	0.369755	0.446902	0.279546	0.738536	0.184594	0.485933	0.80827	0.486835
TG 51:1-FA17:0	0.263815	0.240425	0.23788	0.152451	0.277622	0.0918072	0.255711	0.296286	0.224912
TG 51:1-FA18:0	0.0853567	0.0950828	0.120262	0.155174	0.266491	0.123047	0.223897	0.268258	0.197399
TG 51:1-FA18:1	0.226113	0.207823	0.249867	0.183658	0.519248	0.119078	0.368082	0.561061	0.334801
TG 51:2-FA15:0	0.190142	0.201822	0.143568	0.0233603	0.0637587	0.0152215	0.033353	0.0645633	0.0329865
TG 51:2-FA16:0	0.591954	0.716589	0.943449	0.191865	0.51648	0.222777	0.516914	0.523077	0.230648
TG 51:2-FA16:1	0.324912	0.305195	0.22365	0.0237317	0.063945	0.0160797	0.03856	0.0787487	0.0438019
TG 51:2-FA17:0	0.290238	0.251501	0.130558	0.022899	0.0416304	0.00947293	0.0202218	0.0328426	0.0260568
TG 51:2-FA18:1	0.949265	0.985407	0.924303	0.132348	0.380061	0.135097	0.37248	0.422345	0.200128
TG 51:2-FA18:2	0.0447707	0.0472953	0.0376276	0.0197481	0.0425949	0.0124545	0.0210581	0.041481	0.0274981
TG 51:4-FA16:1	0.094626	0.0861005	0.079035	0.00730705	0.0262003	0.00962351	0.0351296	0.0216692	0.00991701
TG 51:4-FA18:2	0.0915485	0.0988138	0.0803797	0.0136643	0.0450734	0.0204646	0.055418	0.0441853	0.0154733
TG 52:0-FA16:0	0.200484	0.0921115	0.145804	3.12648	2.4058	5.14607	3.50113	2.72683	2.40364
TG 52:0-FA18:0	0.319455	0.166167	0.295859	8.11337	6.13243	14.1891	9.37574	7.38084	6.29226
TG 52:1-FA16:0	0.505547	0.7092	1.19845	2.42555	3.6132	1.88058	3.45982	4.17522	3.34273
TG 52:1-FA16:1	0.0239785	0.0290425	0.0622559	0.15529	0.231772	0.20771	0.28974	0.250215	0.201769
TG 52:1-FA18:0	0.543525	0.792959	1.33549	3.04317	4.33617	2.57871	4.51917	5.17323	4.0874
TG 52:1-FA18:1	0.4736	0.672276	1.06116	2.22152	3.23639	1.81781	3.27912	3.75627	3.14674
TG 52:2-FA16:0	1.27723	1.78716	2.92892	0.809272	1.3746	0.419946	1.05541	1.37546	1.28679
TG 52:2-FA16:1	0.239575	0.327474	0.479389	0.154627	0.322966	0.0950715	0.311581	0.404885	0.313381
TG 52:2-FA18:0	0.220658	0.281154	0.44353	0.405301	0.562313	0.255971	0.427377	0.504063	0.506225
TG 52:2-FA18:1	2.73458	3.84348	6.30264	0.9476	2.06222	0.459176	1.84516	2.41868	2.12005
TG 52:2-FA18:2	0.0468567	0.0540416	0.0821278	0.241369	0.279135	0.166946	0.162631	0.158374	0.21855
TG 52:2-FA20:2	0.0545858	0.0726283	0.110463	0.082987	0.130492	0.0680973	0.0664107	0.0919668	0.104414
TG 52:3-FA16:0	0.246359	0.287861	0.386484	0.189493	0.279397	0.0988691	0.147718	0.14378	0.204912
TG 52:3-FA16:1	0.688854	0.806835	1.08435	0.0553977	0.130913	0.0246695	0.100208	0.154825	0.127899
TG 52:3-FA18:0	0.0256777	0.0381607	0.0458905	0.0304364	0.0475293	0.0235185	0.02874	0.0313059	0.0354008
TG 52:3-FA18:1	1.27343	1.52297	2.04804	0.132737	0.269119	0.0548583	0.183351	0.288285	0.273044
TG 52:3-FA18:2	0.24077	0.316261	0.478116	0.0939419	0.182433	0.0477889	0.0870254	0.109016	0.138188
TG 52:3-FA20:3	0.0454063	0.0523896	0.0792355	0.0781191	0.0942678	0.0479745	0.05114	0.0516073	0.0530733
TG 52:4-FA16:0	0.0826964	0.0771763	0.067289	0.0551761	0.065667	0.0288829	0.0394892	0.0370237	0.0346336
TG 52:4-FA16:1	0.174882	0.17463	0.177259	0.0163894	0.0326521	0.00975523	0.0192834	0.0244471	0.0206751
TG 52:4-FA20:4	0.0551631	0.054915	0.0420737	0.070443	0.0725195	0.0399208	0.0358683	0.0258337	0.0390912
TG 52:7-FA16:0	0.053188	0.057627	0.0987621	0.452242	0.815817	0.503603	0.628127	0.821306	0.452904
TG 52:8-FA16:1	0.0411271	0.0404343	0.0369747	0.0247864	0.0564884	0.0206524	0.0457334	0.0694261	0.0355508
TG 53:0-FA16:0	0.0326063	0.0410111	0.0592747	0.0668764	0.133472	0.0557689	0.0884727	0.108863	0.0605568
TG 53:1-FA16:0	0.0958227	0.124995	0.203376	0.0635273	0.138614	0.0417215	0.0759117	0.111548	0.0763246
TG 53:1-FA17:0	0.0256878	0.0357932	0.0496136	0.0660266	0.131329	0.0482573	0.125534	0.134716	0.0926634
TG 53:1-FA18:0	0.028461	0.0450396	0.0648099	0.134482	0.269543	0.118766	0.232306	0.259748	0.161451
TG 53:1-FA18:1	0.030299	0.0292244	0.0435616	0.0624466	0.151545	0.0355656	0.110577	0.18358	0.0847211
TG 53:2-FA16:0	0.0916379	0.125284	0.195516	0.0317452	0.096441	0.0150811	0.0375473	0.0724535	0.047062
TG 53:2-FA17:0	0.0818296	0.0865289	0.0991205	0.0262589	0.0737764	0.0213388	0.0579328	0.0611569	0.0458311
TG 53:2-FA18:1	0.331134	0.417577	0.629728	0.127795	0.35541	0.143381	0.377031	0.453438	0.177274
TG 53:3-FA16:0	0.0516204	0.0617908	0.104343	0.0267922	0.074789	0.0220935	0.0370005	0.0445106	0.0243382
TG 53:4-FA18:2	0.22908	0.32702	0.551536	0.158148	0.458763	0.226564	0.514946	0.45903	0.148946
TG 54:0-FA16:0	0.0145244	0.0129617	0.0345836	0.181681	0.255361	0.195801	0.208394	0.214435	0.116119
TG 54:0-FA18:0	0.19004	0.0680847	0.138843	0.802975	0.910467	1.76513	1.41203	1.15403	0.609814
TG 54:1-FA16:0	0.0565697	0.0813111	0.1498	0.154694	0.25295	0.0993048	0.20775	0.284126	0.172699
TG 54:1-FA18:0	0.157383	0.258395	0.449399	1.35119	2.63954	1.5714	2.95775	3.55531	1.62019
TG 54:1-FA18:1	0.141779	0.222817	0.319817	0.554917	1.19134	0.679948	1.29135	1.52539	0.677597
TG 54:1-FA20:0	0.0280039	0.0397908	0.0586561	0.0828784	0.180065	0.0466289	0.133616	0.158631	0.0957361
TG 54:1-FA20:1	0.0242811	0.0481824	0.0855294	0.0706829	0.156903	0.0686168	0.137874	0.175532	0.100271
TG 54:2-FA16:0	0.179209	0.261738	0.413458	0.103125	0.264283	0.0810543	0.15752	0.231794	0.140994
TG 54:2-FA18:0	0.413857	0.606822	1.07611	0.528387	1.18513	0.368341	1.02662	1.3103	0.736811
TG 54:2-FA18:1	0.777526	1.24137	2.12633	0.508142	1.3422	0.326109	1.29725	1.84693	0.995354
TG 54:2-FA18:2	0.011102	0.0182088	0.0241986	0.0697153	0.0897644	0.0492648	0.0667204	0.0689286	0.0518712
TG 54:2-FA20:1	0.203782	0.309067	0.550208	0.0537043	0.154712	0.0388874	0.114498	0.174025	0.0904359
TG 54:2-FA20:2	0.0341546	0.0421022	0.0751	0.0789581	0.161959	0.0764024	0.0860465	0.117681	0.083256
TG 54:3-FA16:0	0.141387	0.233699	0.359034	0.153532	0.267111	0.082871	0.134456	0.158999	0.122235
TG 54:3-FA18:0	0.0833919	0.110095	0.185077	0.172648	0.311806	0.0909901	0.143952	0.174594	0.144745
TG 54:3-FA18:1	1.74881	2.44096	4.29241	0.203459	0.574735	0.128102	0.470531	0.681135	0.422544
TG 54:3-FA18:2	0.0605404	0.0958619	0.136019	0.053321	0.137591	0.0336265	0.0702125	0.0926196	0.0755158
TG 54:3-FA20:2	0.16665	0.240032	0.425913	0.0424431	0.125769	0.0346638	0.0781444	0.102565	0.075352
TG 54:3-FA20:3	0.0238611	0.0446888	0.0740459	0.117927	0.198428	0.0834878	0.0937877	0.104295	0.0751644
TG 54:4-FA16:0	0.0781287	0.0895208	0.149524	0.11149	0.177689	0.0467655	0.0790932	0.0728316	0.0642533
TG 54:4-FA18:0	0.0300799	0.0403031	0.0576059	0.0578134	0.0900756	0.0326393	0.0455175	0.0539504	0.03571
TG 54:4-FA18:1	0.282543	0.350722	0.543405	0.0476723	0.113598	0.0250369	0.0765381	0.0934643	0.073313
TG 54:4-FA18:2	0.149603	0.165087	0.299162	0.0219264	0.0491612	0.0110168	0.0339614	0.0439005	0.0265203
TG 54:4-FA20:3	0.101211	0.132532	0.21676	0.0404129	0.0784239	0.0206668	0.0351511	0.051473	0.047715
TG 54:4-FA20:4	0.0227725	0.0281291	0.0432675	0.137411	0.15839	0.0662495	0.0889335	0.0823944	0.0586247
TG 54:5-FA16:0	0.0463057	0.0721838	0.0834887	0.121448	0.165344	0.0416354	0.0718099	0.0669235	0.0569889
TG 54:5-FA18:1	0.0751205	0.0947358	0.115934	0.0283827	0.0666353	0.0220054	0.0598814	0.0424534	0.0206725
TG 54:5-FA18:2	0.0643221	0.0511204	0.0761778	0.00917509	0.0300629	0.0126633	0.0382637	0.0198834	0.0105942
TG 54:5-FA20:4	0.0637665	0.0910776	0.116597	0.0386159	0.0767795	0.0234583	0.0470376	0.0528114	0.0344861
TG 54:5-FA22:5	0.03791	0.0474453	0.0563579	0.105037	0.124969	0.0460096	0.0604074	0.0629725	0.0432249
TG 54:6-FA16:0	0.0271492	0.0297439	0.0449526	0.0545508	0.0665847	0.0278191	0.0292397	0.027536	0.0232537
TG 54:6-FA20:5	0.0148828	0.0174931	0.0205851	0.017506	0.0179458	0.0272265	0.0263825	0.0250415	0.0158418
TG 54:6-FA22:6	0.056287	0.046293	0.0393753	0.184747	0.166684	0.127996	0.0892169	0.0811014	0.0888409
TG 55:1-FA16:0	0.119313	0.174953	0.28372	0.0509734	0.105509	0.0259	0.0485502	0.0709644	0.046649
TG 55:1-FA18:1	0.0219526	0.0199427	0.0423777	0.0102021	0.0365666		0.0297581	0.0392799	0.0153197
TG 55:2-FA18:1	0.0552609	0.101368	0.176759	0.0158699	0.0433052	0.0135405	0.027598	0.0469081	0.0222093
TG 55:3-FA18:1	0.0855371	0.113919	0.183129	0.0127733	0.0465782	0.0132178	0.0421405	0.0438906	0.0166746
TG 55:4-FA18:1	0.0462873	0.0720173	0.143817	0.0075992	0.0321529	0.0102945	0.0201949	0.0236056	0.00938687
TG 55:5-FA18:1	0.0508272	0.0566799	0.106364	0.0298487	0.0769081	0.0335597	0.0743543	0.0798755	0.0226363
TG 55:7-FA15:0	0.0281335	0.0331538	0.0686686	0.0147039	0.0500002	0.0111799	0.0319685	0.0404372	0.0102199
TG 56:1-FA16:0	0.0355805	0.0521435	0.108056	0.0563082	0.118928	0.0276597	0.0616914	0.0824947	0.0377848
TG 56:1-FA18:1	0.0416508	0.0540622	0.0884471	0.0488762	0.136627	0.0446038	0.113269	0.1303	0.0480415
TG 56:2-FA16:0	0.0530993	0.068017	0.128026	0.0217864	0.0462718	0.0130808	0.0325482	0.0441032	0.0297987
TG 56:2-FA18:0	0.0504525	0.0971894	0.142488	0.0583302	0.209359	0.0486913	0.124991	0.179395	0.0665917
TG 56:2-FA20:1	0.0572481	0.101949	0.145877	0.0296858	0.0933228	0.0282056	0.0903776	0.134795	0.0497153
TG 56:3-FA16:0	0.0359186	0.0572458	0.0941698	0.0337159	0.0603352	0.0203406	0.0325594	0.0244932	0.0241623
TG 56:3-FA18:0	0.0696863	0.10538	0.19928	0.105557	0.288244	0.0710976	0.128747	0.149556	0.0764708
TG 56:3-FA18:1	0.326922	0.502907	0.84881	0.086161	0.243163	0.102779	0.297783	0.270628	0.104163
TG 56:3-FA20:1	0.151068	0.222756	0.352586	0.0165161	0.0538316	0.0184159	0.0614023	0.0701291	0.0250281
TG 56:3-FA20:2	0.0591028	0.0836908	0.164818	0.0242682	0.0956088	0.0240767	0.0671741	0.072743	0.0376657
TG 56:4-FA16:0	0.0478249	0.0708411	0.122574	0.0410369	0.0811931	0.0220192	0.0298234	0.0377233	0.0196021
TG 56:4-FA18:0	0.0461163	0.0755175	0.12835	0.0828515	0.179679	0.0454541	0.0747718	0.108378	0.04469
TG 56:4-FA18:1	0.216427	0.321328	0.536772	0.0409683	0.107074	0.0205006	0.0677267	0.0629386	0.0342471
TG 56:4-FA20:1	0.0275945	0.0430923	0.0519777	0.0102915	0.022165	0.00991559	0.0316711	0.0276616	0.0103162
TG 56:4-FA20:2	0.101934	0.152388	0.271544	0.013403	0.0404489	0.0119101	0.0346736	0.0396362	0.0206355
TG 56:4-FA20:3	0.0526412	0.0967783	0.143011	0.0262617	0.0833536	0.0143549	0.0389438	0.048543	0.0278304
TG 56:4-FA22:4	0.0103669	0.0184477	0.037691	0.0436538	0.0666789	0.0277928	0.0309049	0.0268632	0.0211768
TG 56:5-FA16:0	0.0286028	0.0402473	0.0839879	0.0687716	0.107936	0.0307627	0.0437201	0.0509217	0.0338129
TG 56:5-FA18:0	0.0269334	0.0509188	0.0733389	0.0877239	0.136299	0.0389636	0.0739359	0.0574013	0.0347117
TG 56:5-FA18:1	0.0821279	0.124009	0.231485	0.0305905	0.0801442	0.0172104	0.04449	0.0455462	0.0223237
TG 56:5-FA20:4	0.0368877	0.0609475	0.0980073	0.0280108	0.0634267	0.0146385	0.0412717	0.0460451	0.0161471
TG 56:5-FA22:5	0.016447	0.0205743	0.050077	0.115096	0.168132	0.0555262	0.0883348	0.0775077	0.0478506
TG 56:6-FA16:0	0.0307603	0.0564185	0.0690112	0.0473779	0.0920772	0.0208076	0.0345775	0.0314186	0.0209152
TG 56:6-FA18:1	0.0610502	0.0785679	0.120433	0.0214685	0.0551151	0.0110182	0.0277727	0.0282109	0.020558
TG 56:6-FA22:5	0.0590676	0.0847677	0.143125	0.0360167	0.0719139	0.016401	0.0328361	0.0405662	0.0259605
TG 56:6-FA22:6	0.0153647	0.0238768	0.033042	0.167621	0.244945	0.158905	0.142547	0.117068	0.0802209
TG 56:7-FA16:0	0.01395	0.0288596	0.0278025	0.0182409	0.0484337	0.0171502	0.0304149	0.0253961	0.0159533
TG 56:7-FA22:6	0.0643767	0.0765437	0.125725	0.0569912	0.106309	0.0386856	0.0682276	0.0730869	0.0468048
TG 56:8-FA16:0	0.114576	0.161133	0.281652	0.0447091	0.0809438	0.0267062	0.0525953	0.0559223	0.0447955
TG 56:8-FA20:4	0.0318201	0.0383574	0.0744721	0.0247562	0.063805	0.0271581	0.0784247	0.0568173	0.021067
TG 57:10-FA22:6	0.461665	0.719251	1.21295	0.383058	1.04327	0.578609	1.32019	1.19264	0.364843
TG 58:2-FA18:1	0.0530693	0.0888877	0.137266	0.0132677	0.0510221	0.0065571	0.0331287	0.0467342	0.0129316
TG 58:6-FA22:5	0.0254493	0.0496027	0.0789618	0.0236857	0.055726	0.0145535	0.0271493	0.0403011	0.013108
TG 58:7-FA22:6	0.0204923	0.0306451	0.0454132	0.0340544	0.0646266	0.0224892	0.0559385	0.0481802	0.022324
TG 58:9-FA18:1	0.0840629	0.133436	0.2212	0.00918908	0.0305185	0.0106662	0.0205928	0.0304985	0.010904

## Sheet: Subclass_ab_Con vs LPS vs Pam3
Lipidomics result - Lipid subclass abundance in response to control vs. LPS vs. Pam3 in HAECs
Subclass	Con_1	Con_2	Con_3	LPS_1	LPS_2	LPS_3	Pam3_1	Pam3_2	Pam3_3
CE	10.1673	8.75244	10.2642	14.7562	14.6094	13.7197	8.20237	5.21915	6.50158
Cer d18:0	1.69732	1.70935	1.80562	2.39948	2.26393	2.04428	3.29312	3.42901	3.21708
Cer d18:1	13.7108	13.5796	14.0221	18.6512	17.733	17.0692	23.4279	22.605	21.3744
DG	10.925	11.0939	8.90947	15.5683	15.9732	15.7209	14.4137	15.2352	13.8664
FFA	118.393	101.024	107.049	147.6	153.238	133.165	139.438	133.836	142.352
HexCER	0.786483	0.705025	0.79518	1.21091	1.25786	1.10448	1.65198	1.59274	1.59935
LPC	2.19967	1.9405	2.61364	2.42021	2.11605	1.75609	2.15403	1.677	1.61486
LPE	1.12366	1.01719	1.09644	1.45069	1.44571	1.31264	1.71986	1.50684	1.54146
LacCER	0.959531	0.824808	0.859342	1.14488	1.23765	1.15351	1.50549	1.32268	1.32132
PA	3.16853	2.99667	2.75942	3.98694	4.00393	3.77615	3.70483	3.8293	3.71474
PC	233.005	210.209	227.966	288.532	296.015	269.966	238.494	233.855	226.052
PE	305.808	254.4	249.326	309.802	310.146	310.789	299.732	310.639	314.98
PG	9.3586	13.4992	10.8961	13.9166	12.7933	15.7702	17.2152	18.9898	12.15
PI	67.44	62.7768	62.9314	90.1969	90.7586	84.1492	78.9873	72.5885	71.8963
PS	97.2386	125.184	116.951	134.693	129.517	136.307	134.13	132.806	95.1971
SM	73.557	70.6591	71.7582	89.0152	85.8333	83.6222	62.2056	60.3073	57.5417
TG	26.5306	15.849	10.0486	14.7362	14.6455	14.0334	13.4461	12.4083	11.7112

## Sheet: Subclass_Com_Con vs LPS vs Pam3
Lipidomics result - Lipid subclass composition in response to control vs. LPS vs. Pam3 in HAECs
Subclass	Con_1	Con_2	Con_3	LPS_1	LPS_2	LPS_3	Pam3_1	Pam3_2	Pam3_3
CE	1.04166	0.976593	1.1404	1.28306	1.26643	1.24108	0.785877	0.505807	0.658967
Cer d18:0	0.173894	0.190729	0.200613	0.208636	0.196251	0.184926	0.315517	0.332318	0.326067
Cer d18:1	1.40469	1.5152	1.55792	1.62173	1.53721	1.54408	2.24465	2.19073	2.1664
DG	1.11929	1.23785	0.989883	1.35367	1.38465	1.42211	1.38099	1.4765	1.40543
FFA	12.1296	11.2722	11.8937	12.8339	13.2836	12.0461	13.3597	12.9705	14.4281
HexCER	0.0805765	0.0786664	0.0883481	0.105289	0.109039	0.0999114	0.158277	0.154358	0.162102
LPC	0.22536	0.21652	0.290387	0.210438	0.183432	0.158856	0.206379	0.162524	0.163674
LPE	0.115121	0.113498	0.12182	0.126138	0.125323	0.118741	0.164782	0.146033	0.156234
LacCER	0.0983056	0.0920317	0.0954769	0.0995474	0.107287	0.104347	0.144243	0.128185	0.133922
PA	0.324621	0.334367	0.306584	0.346666	0.347085	0.341591	0.354964	0.371111	0.376507
PC	23.8718	23.4551	25.3281	25.088	25.6604	24.4211	22.8504	22.6638	22.9115
PE	31.3306	28.3858	27.7013	26.9374	26.8853	28.114	28.7176	30.1051	31.9247
PG	0.958805	1.50623	1.2106	1.21005	1.109	1.42658	1.64941	1.84037	1.23146
PI	6.90935	7.00461	6.99197	7.84266	7.86751	7.61215	7.56785	7.03481	7.28704
PS	9.96226	13.968	12.9938	11.7116	11.2274	12.3304	12.8512	12.8707	9.64869
SM	7.53604	7.88412	7.97267	7.73991	7.44056	7.56448	5.95998	5.84459	5.83214
TG	2.7181	1.76842	1.11645	1.28132	1.26956	1.26947	1.28828	1.20254	1.18699

## Sheet: Lipid_abund_Con vs LPS vs Pam3
Lipidomics result - Lipid species abudance in response to control vs. LPS vs. Pam3 in HAECs
Species	Con_1	Con_2	Con_3	LPS_1	LPS_2	LPS_3	Pam3_1	Pam3_2	Pam3_3
CE 14:0	0.34806	0.291906	0.334731	0.525442	0.517625	0.465409	0.233469	0.150377	0.183374
CE 15:0	0.225019	0.119736	0.100187	0.106521	0.142151	0.119792	0.108062	0.0877227	0.0877161
CE 16:0	1.67023	1.32998	1.59447	2.38864	2.17508	2.18042	1.59329	0.955974	1.25943
CE 16:1	0.81735	0.595241	0.665481	1.05014	0.940912	0.890492	0.703737	0.439576	0.536707
CE 17:0	0.124396	0.106324	0.132367	0.153751	0.158455	0.134124	0.127176	0.0903844	0.10596
CE 18:0	0.364141	0.340738	0.373733	0.554119	0.517615	0.489708	0.271939	0.207897	0.271211
CE 18:1	3.88661	3.58328	4.14629	6.13345	6.29935	5.86262	2.91917	1.96148	2.25209
CE 18:2	0.561721	0.434921	0.61795	0.86792	0.863349	0.777685	0.637801	0.356843	0.51994
CE 18:3	0.0430964	0.0287922	0.0526621	0.0652378	0.0582751	0.0535914	0.0551799	0.0356256	0.0529575
CE 20:0	0.0762647	0.060363	0.0567412	0.109422	0.0763434	0.0880142	0.0725609	0.0667213	0.0708651
CE 20:1	0.295285	0.289303	0.29669	0.509556	0.552039	0.485694	0.191621	0.147006	0.141662
CE 20:2	0.274407	0.249151	0.29985	0.398804	0.439693	0.394943	0.0979158	0.0799206	0.0968412
CE 20:3	0.230376	0.209108	0.2617	0.280295	0.288103	0.271385	0.127157	0.101156	0.108356
CE 20:4	0.391241	0.278186	0.415098	0.545096	0.488318	0.479889	0.623969	0.288074	0.463949
CE 20:5	0.0495098	0.0335507	0.0517188	0.0581081	0.0519826	0.0532029	0.0591512	0.0358375	0.052456
CE 22:1	0.101271	0.0935846	0.0958334	0.169779	0.179515	0.162769	0.0635604	0.0510535	0.0607776
CE 22:2	0.0717241	0.088678	0.0915268	0.117371	0.106459	0.110073	0.0481561	0.0303773	0.0368446
CE 22:6	0.0985428	0.0876785	0.110789	0.11328	0.0942968	0.0988725	0.107894	0.0508368	0.0818353
CE 24:1	0.204782	0.223973	0.230169	0.35764	0.352343	0.333018	0.0909879	0.082292	0.0801942
Cer d18:0/16:0	0.726826	0.685348	0.7976	1.06013	0.988496	0.840498	1.62838	1.62465	1.62149
Cer d18:0/22:0	0.149876	0.113121	0.145327	0.147321	0.145493	0.142778	0.23016	0.187197	0.206956
Cer d18:0/24:0	0.227307	0.21161	0.198399	0.287188	0.252592	0.234217	0.295248	0.2927	0.322193
Cer d18:0/24:1	0.45248	0.460352	0.444257	0.55912	0.59731	0.522324	0.793313	0.800056	0.807358
Cer d18:0/26:1	0.140836	0.159325	0.124923	0.168244	0.186158	0.194483	0.168329	0.249917	0.259086
Cer d18:1/14:0	0.179019	0.16212	0.192446	0.270947	0.278598	0.237928	0.443027	0.444966	0.401428
Cer d18:1/16:0	4.49044	4.54231	4.69607	6.37443	6.02276	5.8915	8.55394	7.92527	7.7337
Cer d18:1/18:0	0.433795	0.413686	0.453783	0.593116	0.55293	0.552788	0.769798	0.729747	0.663399
Cer d18:1/20:0	0.0912997	0.0867091	0.0809349	0.116149	0.121523	0.10351	0.194406	0.170782	0.177544
Cer d18:1/22:0	1.02107	0.966191	1.0153	1.32074	1.26233	1.209	1.66646	1.7552	1.57782
Cer d18:1/22:1	0.098116	0.125274	0.102621	0.128184	0.15028	0.124952	0.234031	0.236305	0.226566
Cer d18:1/24:0	2.89417	2.89733	2.99134	3.9322	3.61608	3.58072	3.74188	3.74175	3.49647
Cer d18:1/24:1	3.95143	3.84363	3.93856	5.07509	4.8985	4.60586	6.78906	6.59724	6.16898
Cer d18:1/26:0	0.119788	0.104647	0.107064	0.173409	0.163285	0.144235	0.163149	0.136248	0.130875
Cer d18:1/26:1	0.417222	0.437664	0.426841	0.638551	0.640876	0.618731	0.803598	0.832806	0.741091
DG 14:0_16:0	0.355544	0.406824	0.320806	0.546509	0.685494	0.604584	0.613628	0.64184	0.604816
DG 14:0_16:1	0.163436	0.176631	0.135608	0.232854	0.272321	0.316214	0.206106	0.241849	0.234923
DG 14:0_18:1	0.249147	0.279813	0.24663	0.396983	0.425239	0.49803	0.3773	0.414399	0.465742
DG 16:0_16:0	0.842889	0.78287	0.581524	1.09766	1.31402	0.969753	1.12205	1.16559	1.09462
DG 16:0_16:1	0.697228	0.756041	0.572398	1.08461	1.07739	1.21082	1.0107	1.12624	1.09326
DG 16:0_18:0	0.57818	0.684994	0.621629	0.805029	0.617173	0.805906	1.15051	0.992015	0.884602
DG 16:0_18:1	2.06671	2.49185	2.0275	3.28939	3.51175	3.70434	3.03043	3.42191	3.21708
DG 16:0_18:2	0.190488	0.186482	0.140046	0.261762	0.29353	0.319701	0.268498	0.264543	0.260399
DG 16:0_18:3	0.0503544	0.0891832	0.0609017	0.0957933	0.0917705	0.0732446	0.134843	0.093275	0.0938642
DG 16:0_20:3	0.210471	0.201829	0.153745	0.26389	0.226817	0.175365	0.128434	0.185406	0.123142
DG 16:0_22:6	0.0466328	0.0417941	0.0334245	0.0476776	0.044755	0.043315	0.0315314	0.0370733	0.0244724
DG 16:1_16:1	0.139001	0.130787	0.0740758	0.135396	0.171382	0.162061	0.112599	0.153037	0.14602
DG 16:1_18:0	0.235816	0.205935	0.142986	0.242055	0.305549	0.308959	0.305756	0.351738	0.239783
DG 16:1_18:1	0.457373	0.494898	0.390439	0.789501	0.756102	0.818282	0.641141	0.694641	0.684502
DG 18:0_18:1	0.729164	0.69978	0.684704	1.08555	1.04879	1.03323	0.882499	0.914097	0.885435
DG 18:0_18:2	0.27503	0.225567	0.222802	0.379952	0.407673	0.332255	0.323667	0.282656	0.260482
DG 18:0_22:6	0.0607292	0.0470186	0.0607352	0.0632144	0.040944	0.0552112	0.0450114	0.0475578	0.0448814
DG 18:1_18:1	1.01047	1.17826	0.985829	1.73355	1.70609	1.8712	1.52864	1.68452	1.62702
DG 18:1_18:2	0.292422	0.264505	0.214694	0.454702	0.434054	0.45731	0.385533	0.374442	0.308793
DG 18:1_20:1	0.163136	0.163721	0.154562	0.24606	0.25737	0.25659	0.241922	0.203986	0.233298
DG 18:1_20:2	0.276392	0.288197	0.239004	0.460448	0.483503	0.383126	0.366983	0.352602	0.234307
DG 18:1_20:3	0.315582	0.392251	0.320965	0.650041	0.503986	0.48373	0.440138	0.479381	0.342012
DG 18:1_20:4	0.148417	0.118826	0.0940062	0.106337	0.0986081	0.107595	0.132361	0.118275	0.0952525
FA 12:0	1.72373	1.7003	1.92842	2.6015	2.56839	1.75721	2.44381	2.20473	0.98539
FA 14:0	6.37012	5.52713	6.57411	8.96442	9.05944	7.25094	8.94679	7.70507	6.67945
FA 14:1	1.59792	1.3553	1.41747	1.81911	1.94167	1.64667	1.85856	1.80015	1.69005
FA 15:0	8.69464	6.33393	6.95921	9.04808	9.23895	7.19899	8.8847	7.12056	7.5252
FA 16:0	43.7136	36.9968	40.1529	57.0784	57.1075	51.2631	54.2024	52.975	60.9608
FA 16:1	7.0224	4.54001	3.94681	5.03384	5.05188	4.64076	4.69945	4.34439	4.6007
FA 17:0	5.31003	4.26426	5.02407	6.63042	6.45868	5.67074	6.0834	5.32178	5.96329
FA 18:0	17.9565	16.0209	17.5904	25.0011	25.4308	23.2068	22.6188	23.5525	24.4081
FA 18:1	6.51755	6.10458	5.76467	8.24363	9.02264	9.25436	8.29919	8.48157	8.83721
FA 18:2	1.3659	1.27971	1.22396	1.7952	1.83912	1.74971	1.64611	1.5804	1.76015
FA 18:3	0.600221	0.526989	0.577399	0.776088	0.817448	0.70778	0.797077	0.665555	0.75805
FA 18:4	0.288639	0.271977	0.302025	0.406654	0.464403	0.309204	0.366735	0.355185	0.391215
FA 20:0	1.59559	1.48742	1.66264	2.21798	2.17721	1.9139	1.89021	1.99093	2.03353
FA 20:1	1.07758	1.13924	1.28744	1.74324	1.73598	1.94652	2.04027	1.95167	1.79201
FA 20:2	0.625443	0.603625	0.759538	1.0578	1.07735	0.844246	0.765536	0.751927	0.879819
FA 20:3	1.08138	1.2202	1.20281	1.49103	1.78797	1.52344	1.31131	1.23438	1.31905
FA 20:4	1.25406	1.07852	0.878079	0.984458	1.35002	0.912898	0.846055	0.801046	0.842972
FA 20:5	1.54404	1.47227	0.585732	0.830431	2.08254	0.643566	0.6398	0.594897	0.605521
FA 22:0	2.12077	1.74222	1.43266	2.06844	2.5141	1.53421	1.57303	1.71975	1.64999
FA 22:1	1.46482	1.38464	1.55778	2.00027	2.17672	1.82571	1.9072	1.91152	1.8098
FA 22:2	0.760071	0.640642	0.530191	0.695378	0.894992	0.614992	0.612245	0.555547	0.59349
FA 22:4	0.566904	0.528938	0.577214	0.688821	0.779002	0.705778	0.712679	0.715304	0.683586
FA 22:5	0.933765	0.930334	1.17369	1.4108	1.39732	1.39675	1.6183	1.48658	1.40958
FA 22:6	0.611746	0.560807	0.607581	0.708437	1.14048	0.634149	0.817554	0.659267	0.71225
FA 24:0	1.80791	1.44372	1.50136	1.99971	2.3978	1.74132	1.63574	1.47807	1.5446
FA 24:1	1.78758	1.86987	1.83096	2.30442	2.72561	2.27127	2.22124	1.87797	1.91669
HexCER d18:1/14:0	0.101309	0.111231	0.108159	0.144425	0.13098	0.119679	0.194549	0.182821	0.185677
HexCER d18:1/16:0	0.108533	0.0922364	0.104937	0.146746	0.184621	0.173021	0.317188	0.259439	0.248664
HexCER d18:1/22:0	0.0513044	0.0550307	0.0585576	0.108782	0.112848	0.0972774	0.179252	0.199322	0.134736
HexCER d18:1/24:0	0.241646	0.202094	0.253372	0.347612	0.347582	0.282081	0.401279	0.417298	0.425038
HexCER d18:1/24:1	0.251943	0.244433	0.270153	0.381978	0.378496	0.340081	0.473799	0.461217	0.450568
LacCER d18:1/16:0	0.314547	0.263416	0.294899	0.402337	0.463882	0.410968	0.530913	0.471866	0.518163
LacCER d18:1/18:1	0.136055	0.12367	0.142856	0.130274	0.173757	0.178488	0.156636	0.127845	0.177218
LacCER d18:1/24:0	0.237948	0.200147	0.205002	0.289148	0.284877	0.259963	0.359218	0.340566	0.275812
LacCER d18:1/24:1	0.270981	0.237575	0.216585	0.323115	0.31513	0.304094	0.458727	0.3824	0.350127
LPC 16:0	0.617657	0.549047	0.761374	0.811268	0.670547	0.481986	0.590788	0.579592	0.38627
LPC 18:0	1.0229	0.885558	1.19312	0.930431	0.808049	0.739928	0.79818	0.545989	0.563819
LPC 18:1	0.559119	0.505895	0.659144	0.678509	0.637457	0.534174	0.765059	0.551416	0.664774
LPE 16:0	0.20468	0.195445	0.212215	0.259254	0.255838	0.18176	0.244364	0.250946	0.181385
LPE 16:1	0.0791781	0.0856645	0.0738086	0.121149	0.135859	0.137348	0.166763	0.139279	0.123641
LPE 18:0	0.315549	0.29412	0.312452	0.345176	0.351244	0.30462	0.427195	0.391618	0.398501
LPE 18:1	0.320149	0.269823	0.308223	0.546733	0.504301	0.483308	0.764086	0.724995	0.669705
PA 32:0	0.204783	0.130605	0.140499	0.149281	0.178382	0.138907	0.110954	0.128748	0.10029
PA 32:1	0.294474	0.239015	0.209208	0.265159	0.223118	0.221966	0.165762	0.191384	0.169819
PA 34:0	0.0687719	0.0472363	0.0656163	0.0737477	0.0698002	0.0547507	0.0699962	0.0755828	0.0589683
PA 34:1	0.345912	0.378851	0.295897	0.413432	0.438215	0.422302	0.315662	0.411477	0.295331
PA 34:2	0.185109	0.137392	0.123439	0.155538	0.158334	0.159835	0.12294	0.112233	0.114173
PA 34:4	1.34047	1.22641	1.2808	1.76625	1.81509	1.78445	1.84547	1.91181	1.89495
PA 34:5	0.199169	0.239585	0.229432	0.349252	0.291447	0.336553	0.349006	0.322904	0.367835
PA 36:1	0.129242	0.152064	0.121015	0.195851	0.200783	0.19961	0.239765	0.185227	0.166171
PA 36:2	0.183128	0.225334	0.184759	0.301086	0.269163	0.259439	0.228306	0.238176	0.231418
PC 12:0_16:0	0.103033	0.127951	0.097822	0.210231	0.161428	0.157956	0.22842	0.295924	0.266264
PC 12:0_18:1	0.126914	0.0798529	0.118049	0.151494	0.15124	0.14021	0.236444	0.213789	0.200176
PC 14:0_14:0	0.690622	0.519207	0.607762	0.827501	0.968546	0.925519	0.983986	1.01285	0.930068
PC 14:0_16:0	6.74087	6.12375	7.04651	9.01641	9.79092	8.96021	9.52696	9.19831	8.8928
PC 14:0_16:1	3.32277	2.98388	3.53154	4.61779	4.99291	4.40216	4.41497	4.16902	4.13005
PC 14:0_18:0	1.2209	1.06614	1.3052	1.5958	1.8001	1.4813	1.43323	1.50479	1.57477
PC 14:0_18:1	7.14882	6.42588	7.04371	9.59338	9.4614	9.10758	8.02624	8.05477	7.69089
PC 14:0_18:2	0.411056	0.361983	0.354621	0.615126	0.576233	0.563527	0.466526	0.469964	0.461158
PC 14:0_20:1	0.184869	0.226463	0.189604	0.307956	0.289521	0.304185	0.296183	0.252965	0.247015
PC 14:0_20:2	0.193371	0.21593	0.207036	0.275575	0.294846	0.264797	0.198339	0.18532	0.203187
PC 14:0_20:3	0.267577	0.221407	0.191136	0.259184	0.252845	0.257007	0.210416	0.181982	0.141399
PC 14:1_16:0	0.273606	0.247112	0.307669	0.510492	0.558675	0.555702	0.730567	0.753638	0.689554
PC 14:1_18:1	0.198581	0.200228	0.168888	0.33383	0.399712	0.332338	0.512865	0.531581	0.537478
PC 15:0_16:1	0.886826	0.508461	0.395499	0.449163	0.478998	0.399683	0.913493	1.07843	0.841674
PC 15:0_18:1	0.625668	0.468782	0.493935	0.758899	0.734828	0.5625	1.12867	1.2317	1.18221
PC 16:0_16:0	10.376	9.18167	10.3115	12.5816	14.3993	12.4535	11.9786	12.0609	11.787
PC 16:0_16:1	29.203	25.5073	29.507	38.1365	41.5637	38.1662	36.5483	34.4966	35.1212
PC 16:0_18:0	1.20314	1.00487	0.87577	1.19217	1.23574	1.32273	1.09243	1.15782	1.14518
PC 16:0_18:1	68.4471	63.0075	66.9244	82.3189	82.2868	74.9081	63.6193	63.8945	59.8233
PC 16:0_18:2	3.83668	3.48096	3.66991	4.82733	5.05124	4.6879	3.94147	3.77227	3.64366
PC 16:0_18:3	0.186665	0.15654	0.169542	0.159243	0.224618	0.19101	0.159268	0.1984	0.157335
PC 16:0_20:1	0.897166	0.871664	0.833771	1.347	1.16006	1.25974	1.04383	1.00494	0.969316
PC 16:0_20:2	1.15166	1.13304	1.23497	1.73984	1.72135	1.68859	1.19168	1.15468	1.12698
PC 16:0_20:3	2.39442	2.25493	2.30815	2.43374	2.50353	2.07058	1.8382	1.73099	1.58607
PC 16:0_20:4	2.50278	2.22138	2.52676	1.89143	1.71465	1.55279	1.26381	1.35363	1.19529
PC 16:0_22:4	0.817873	0.695827	0.932604	0.545842	0.628148	0.417948	0.472664	0.323164	0.480705
PC 16:0_22:5	1.03626	0.987618	1.15741	0.623783	0.656806	0.682392	0.52993	0.435021	0.458395
PC 16:0_22:6	0.781907	0.550346	0.885173	0.548859	0.635882	0.49002	0.539268	0.609683	0.357581
PC 16:1_17:0	0.617104	0.27801	0.198525	0.263687	0.258766	0.322094	0.374752	0.47193	0.349608
PC 16:1_18:0	3.82876	3.22017	3.87317	4.43688	5.24637	4.70457	4.33121	4.03453	4.50999
PC 16:1_18:1	17.3395	15.323	16.6388	25.1369	25.3705	22.4171	18.7898	18.4386	17.8453
PC 16:1_18:2	1.04725	0.995402	0.95702	1.40427	1.58435	1.50006	1.20566	1.12309	1.1807
PC 16:1_20:0	0.332884	0.274097	0.285791	0.444613	0.490388	0.452364	0.420368	0.420696	0.326248
PC 17:0_18:1	0.439107	0.365317	0.432458	0.402274	0.382258	0.447539	0.53261	0.519536	0.459134
PC 18:0_18:0	0.307267	0.254042	0.254403	0.348758	0.379687	0.347033	0.267007	0.288293	0.299336
PC 18:0_18:1	17.3255	15.777	16.7008	19.7934	20.1546	18.9996	15.7189	15.0348	14.4739
PC 18:0_18:2	1.44719	1.36181	1.27878	1.6392	1.53652	1.66505	1.36466	1.24416	1.12636
PC 18:0_20:1	0.141712	0.223319	0.154989	0.236486	0.334425	0.255378	0.186198	0.214317	0.243818
PC 18:0_20:2	0.540163	0.502228	0.520547	0.625074	0.517925	0.637352	0.357517	0.544254	0.329306
PC 18:0_20:3	1.38289	1.46514	1.49314	1.39181	1.15412	1.16438	1.06439	0.949877	0.78032
PC 18:0_20:4	1.36301	1.15254	1.4503	0.851482	0.876786	0.722026	0.613428	0.652123	0.718613
PC 18:1_18:1	26.9289	24.4631	24.9484	37.3315	37.4927	33.2094	27.5401	26.6669	25.6573
PC 18:1_18:2	3.34133	3.28436	3.45087	4.75997	4.68786	4.74829	3.9512	4.00172	3.88598
PC 18:1_18:3	0.152836	0.20922	0.183723	0.297866	0.177794	0.230581	0.210637	0.259252	0.192217
PC 18:1_20:0	0.623247	0.46593	0.588941	0.759309	0.645502	0.753472	0.574826	0.692633	0.613887
PC 18:1_20:1	0.793429	0.799675	0.798959	1.08735	1.00977	1.02508	0.879577	0.822238	0.797252
PC 18:1_20:2	1.09565	1.27214	1.12818	1.67024	1.81299	1.7927	1.24451	1.21043	1.16587
PC 18:1_20:3	2.22925	2.06585	2.06966	2.43089	2.29895	2.05331	1.7171	1.81488	1.83041
PC 18:1_20:4	1.83234	1.62947	1.92769	1.3494	1.29226	1.24169	1.04342	1.0862	0.841625
PC 18:1_22:5	0.634349	0.561948	0.596232	0.416392	0.25023	0.519	0.362297	0.384109	0.453885
PC 18:2_18:2	0.219384	0.196633	0.200119	0.275973	0.346491	0.314069	0.233736	0.288239	0.232257
PC 18:2_20:3	0.238169	0.29664	0.290447	0.372583	0.383899	0.300525	0.413111	0.251895	0.280048
PC 18:2_20:4	0.590673	0.581735	0.607755	0.579185	0.801643	0.587203	0.520622	0.491084	0.48288
PE 14:0_16:0	0.121998	0.163489	0.139889	0.223868	0.135912	0.223034	0.221046	0.167558	0.204375
PE 14:0_16:1	0.225622	0.186891	0.170858	0.339156	0.269811	0.292329	0.285461	0.31945	0.215411
PE 14:0_18:1	0.65866	0.63087	0.706019	0.986134	0.966319	0.910463	1.1106	1.126	1.04857
PE 14:1_18:1	0.354635	0.412729	0.391183	0.508381	0.458575	0.459091	0.559035	0.751065	0.479003
PE 15:0_20:4	0.81714	0.979965	0.902158	1.23486	1.08108	1.51789	1.07552	1.37687	1.81932
PE 16:0_16:0	0.269793	0.277454	0.336075	0.42503	0.381485	0.358406	0.411559	0.409752	0.375661
PE 16:0_16:1	2.33338	2.00954	1.98771	3.25677	3.22405	3.01774	3.75758	4.24426	4.15363
PE 16:0_18:0	0.12053	0.136489	0.171769	0.247626	0.218378	0.16089	0.14747	0.216551	0.15168
PE 16:0_18:1	8.60269	7.63909	9.06526	12.9389	12.6036	10.5902	14.1019	14.968	13.4646
PE 16:0_18:2	0.359046	0.396567	0.349185	0.667741	0.640234	0.540267	0.535419	0.704044	0.622213
PE 16:0_20:1	0.169885	0.139302	0.194811	0.225603	0.192014	0.236424	0.264023	0.295152	0.254847
PE 16:0_20:2	0.19637	0.203186	0.17246	0.35655	0.313826	0.321996	0.294233	0.342507	0.384561
PE 16:0_20:3	0.906138	0.694142	0.66335	0.869512	1.1061	0.970138	1.28697	0.929261	0.950695
PE 16:0_20:4	1.29376	1.23528	1.2172	1.29569	1.39355	1.34373	1.26797	1.24796	1.20999
PE 16:0_22:4	0.384896	0.538473	0.397184	0.393967	0.428134	0.367642	0.458749	0.368341	0.349601
PE 16:0_22:6	0.856186	1.28972	0.874103	0.884959	0.848555	0.809562	0.804583	0.816526	0.682127
PE 16:1_18:0	1.09365	1.08075	1.13842	1.6949	1.71694	1.42536	1.49399	1.63188	1.73246
PE 16:1_18:1	3.6058	3.56369	3.78153	5.74892	5.67635	5.20265	6.8556	8.09398	7.13406
PE 16:1_18:2	0.498434	0.465677	0.356451	0.579422	0.53424	0.615888	0.614495	0.574309	0.479644
PE 17:0_18:1	0.627973	0.66761	0.512408	0.744392	0.706193	0.754374	1.15981	0.913041	0.878932
PE 18:0_18:0	1.13777	1.03991	1.17654	1.02543	0.877377	0.852755	0.908702	0.816432	0.687848
PE 18:0_18:1	17.097	17.3889	19.1942	24.1718	23.057	21.5518	24.5555	25.9521	23.1795
PE 18:0_18:2	1.2359	1.13758	1.15851	1.84094	1.82477	1.68641	1.81931	1.94481	1.64041
PE 18:0_20:1	0.289366	0.22036	0.285081	0.40862	0.358603	0.355581	0.542511	0.526236	0.555377
PE 18:0_20:2	0.737232	0.75047	0.673478	1.0096	1.07608	0.981927	0.854382	0.904339	0.853509
PE 18:0_20:3	7.22689	4.70893	5.75633	5.93904	6.5297	6.61872	6.32077	4.9558	5.37015
PE 18:0_20:4	10.4275	11.1153	10.1764	10.6373	10.9192	9.77455	8.48918	8.34323	8.01132
PE 18:0_20:5	0.408494	0.361804	0.376865	0.397513	0.288781	0.49218	0.344807	0.688251	0.337351
PE 18:0_22:4	1.27034	1.38931	1.35172	1.15393	1.13537	1.12849	0.948383	1.0539	1.01234
PE 18:0_22:6	2.83108	3.16937	2.49075	2.48117	2.53404	2.2345	2.4182	2.19576	2.45826
PE 18:1_18:1	12.3116	11.7345	13.3487	21.416	21.9248	18.4398	26.0175	26.8255	25.9113
PE 18:1_18:2	1.19231	1.016	1.14956	2.38731	2.44427	2.05598	2.47842	2.63747	2.4051
PE 18:1_20:1	0.46545	0.524488	0.538456	0.93957	0.774808	0.727268	1.11862	1.02251	0.996777
PE 18:1_20:2	0.762719	0.645783	0.741571	1.36389	1.41043	1.29957	1.19427	1.25072	1.33423
PE 18:1_20:3	3.33334	2.48299	2.71474	3.3384	3.59267	3.70225	4.10081	4.05206	3.44542
PE 18:1_20:4	3.81336	4.19761	3.86485	4.91294	5.07545	4.5773	4.54895	4.5342	4.44533
PE 18:1_22:0	2.27549	2.86338	2.80468	4.56697	4.51084	4.85191	7.02407	7.84216	5.37646
PE 18:1_22:4	0.745052	0.81833	0.66953	0.817933	0.893634	0.715637	0.783672	0.883895	0.771633
PE 18:1_22:6	1.84278	2.31731	1.90388	1.6466	1.34157	1.82977	1.8442	1.58141	1.60116
PE 18:2_20:4	0.28911	0.264382	0.238494	0.196938	0.294784	0.292663	0.292005	0.25008	0.29729
PE O-16:0/16:0	0.228073	0.168246	0.181915	0.370614	0.364995	0.382507	0.418798	0.434857	0.321542
PE O-16:0/16:1	0.180538	0.0824799	0.109688	0.175291	0.146662	0.118231	0.134771	0.149135	0.153435
PE O-16:0/18:1	0.50456	0.533747	0.4369	0.845268	1.0272	0.896186	0.974313	0.989554	0.833271
PE O-16:0/20:1	0.110618	0.10786	0.192118	0.272061	0.315455	0.276611	0.229283	0.465274	0.354393
PE O-16:0/20:2	0.0491747	0.0530888	0.0997414	0.219383	0.150528	0.167457	0.158399	0.130384	0.166659
PE O-16:0/20:3	0.185037	0.240682	0.151112	0.19658	0.260663	0.261582	0.146315	0.277095	0.224702
PE O-16:0/20:4	0.140361	0.186268	0.0212125	0.183893	0.0703342	0.215404	0.183186	0.117454	0.095765
PE O-16:0/22:2	0.0644208	0.065045	0.0411567	0.114963	0.116498	0.151556	0.107114	0.0500899	0.0886968
PE O-16:0/22:4	0.321525	0.300494	0.262694	0.319765	0.330152	0.319914	0.317304	0.203111	0.292364
PE O-16:0/22:6	0.32096	0.230906	0.348928	0.382401	0.421016	0.209533	0.297407	0.36369	0.181045
PE O-18:0/16:0	0.55371	0.740318	0.634654	1.06542	0.955463	0.957231	0.910769	1.0507	0.746916
PE O-18:0/16:1	0.876664	0.597722	0.425722	0.680412	0.573233	0.586805	0.717091	0.612809	0.510928
PE O-18:0/18:1	1.10719	1.03378	0.918734	1.23041	1.24536	1.2428	1.5292	1.78096	1.43515
PE O-18:0/20:1	0.0986555	0.105855	0.116259	0.164033	0.190249	0.156239	0.18679	0.230748	0.105877
PE O-18:0/20:2	0.0701539	0.0766833	0.0747824	0.117424	0.134905	0.14427	0.172678	0.106124	0.112157
PE O-18:0/20:3	0.319517	0.22441	0.232918	0.329351	0.263441	0.374769	0.300162	0.261498	0.20366
PE O-18:0/20:4	0.517724	0.382832	0.264153	0.457098	0.272393	0.301447	0.219242	0.318982	0.136489
PE P-16:0/16:0	1.90307	1.83997	1.97848	3.29998	3.19626	2.75823	3.38631	3.56893	3.26422
PE P-16:0/16:1	2.73478	2.38039	2.02945	3.50679	3.52018	2.93363	3.99668	4.45284	4.00392
PE P-16:0/18:0	0.127375	0.0659349	0.0622857	0.0729507	0.106905	0.107277	0.168396	0.123406	0.151969
PE P-16:0/18:1	8.35926	8.61492	9.28537	14.9935	14.3966	12.9943	17.2033	18.6884	16.565
PE P-16:0/18:2	0.857453	0.961685	0.844595	1.45053	1.39977	1.38747	1.60018	1.67037	1.62261
PE P-16:0/18:3	0.148497	0.166162	0.181721	0.446769	0.425295	0.296495	0.253308	0.311539	0.316961
PE P-16:0/20:1	1.86109	1.80573	1.94326	4.28038	4.43998	3.77407	5.13867	5.27218	4.94177
PE P-16:0/20:2	2.0325	1.94362	2.01256	4.39447	4.73633	4.32211	4.36294	4.49423	4.38785
PE P-16:0/20:3	11.6409	8.55344	9.78659	12.5777	13.8862	13.9287	12.7451	11.2477	10.9547
PE P-16:0/20:4	29.0226	30.3962	28.9837	29.1141	30.4677	26.7494	19.5357	20.3581	19.13
PE P-16:0/20:5	1.48148	1.08575	1.49763	1.2442	1.2616	1.57678	0.930579	1.65456	0.916959
PE P-16:0/22:1	0.396484	0.4397	0.365006	0.765936	0.799739	0.827633	0.895634	0.937225	0.87772
PE P-16:0/22:2	1.06641	0.989197	1.05763	2.21387	2.26849	2.11795	1.89546	2.08209	1.90455
PE P-16:0/22:4	9.09217	9.79349	9.57635	10.8077	10.6223	9.71639	8.66777	8.35658	8.15057
PE P-16:0/22:6	14.3571	20.6818	15.9536	13.1451	13.6481	14.051	10.7552	10.4419	10.1812
PE P-16:1/18:1	0.31859	0.36967	0.3054	0.344658	0.353496	0.401043	0.495358	0.596839	0.404246
PE P-18:0/16:0	2.40568	2.38769	2.56534	3.45703	3.19043	2.82305	2.86847	3.26486	2.64068
PE P-18:0/16:1	1.63856	1.74604	1.50028	2.5943	2.30452	2.09146	2.41073	2.84032	2.23783
PE P-18:0/18:0	0.109053	0.0973546	0.0863064	0.150367	0.116435	0.0851321	0.146868	0.170067	0.176744
PE P-18:0/18:1	2.90096	2.79743	3.18201	4.49318	4.40658	3.77781	5.14301	5.67916	4.94808
PE P-18:0/18:2	0.4609	0.481513	0.411374	0.701645	0.67885	0.687117	0.79023	0.752812	0.528581
PE P-18:0/18:3	0.0610473	0.0773233	0.0773542	0.117124	0.215785	0.157613	0.174679	0.228222	0.116436
PE P-18:0/20:1	0.397386	0.338279	0.439749	0.808244	0.735271	0.757925	0.785907	0.867002	0.802495
PE P-18:0/20:2	0.509854	0.540679	0.586731	1.06488	0.969002	1.11037	0.8761	1.00818	0.827515
PE P-18:0/20:3	4.07477	3.06938	3.16467	3.73302	4.15452	4.46103	3.6875	3.30448	3.06323
PE P-18:0/20:4	10.5213	12.5286	10.6711	10.6621	9.76554	9.56543	6.99346	7.69591	6.64687
PE P-18:0/20:5	0.523505	0.505045	0.649438	0.511529	0.483492	0.740545	0.486881	0.737789	0.296928
PE P-18:0/22:2	0.227532	0.22224	0.234745	0.397016	0.438454	0.338105	0.343405	0.300162	0.27057
PE P-18:0/22:4	1.99195	2.21235	2.20335	2.07167	2.04823	1.96671	1.46398	1.62784	1.46425
PE P-18:0/22:6	4.55795	6.34801	4.80589	3.78704	3.20304	3.62131	3.29857	2.76604	2.72627
PE P-18:1/16:0	4.68903	4.73366	5.05139	7.7955	7.24702	6.47053	7.22222	7.97796	7.15459
PE P-18:1/16:1	1.74721	1.47527	1.38521	2.39398	2.3204	2.03304	2.58807	2.78113	2.32923
PE P-18:1/18:0	0.0870041	0.0748358	0.0957426	0.0920981	0.110288	0.0546335	0.0490587	0.133647	0.0909924
PE P-18:1/18:1	3.36696	3.51845	3.80052	5.67019	5.48984	4.97938	6.1938	6.92056	5.99282
PE P-18:1/18:2	0.308607	0.338859	0.325642	0.574826	0.589819	0.514338	0.571503	0.611542	0.633453
PE P-18:1/20:1	0.405682	0.416339	0.449909	0.821302	0.811598	0.791568	0.874777	0.815508	0.766845
PE P-18:1/20:2	0.424513	0.48555	0.418369	0.985235	1.02389	1.03551	0.852984	0.845596	0.832123
PE P-18:1/20:3	3.94936	2.82969	3.26163	3.72563	4.43807	4.06578	3.8979	3.58931	3.56629
PE P-18:1/20:4	9.74713	10.0804	9.68357	9.22324	9.75547	8.25313	6.56839	6.81173	6.31984
PE P-18:1/20:5	0.60624	0.410093	0.466617	0.406088	0.524148	0.615653	0.305825	0.549061	0.317349
PE P-18:1/22:1	0.111165	0.133936	0.106682	0.190888	0.178826	0.174084	0.22164	0.205987	0.19224
PE P-18:1/22:2	0.23405	0.246552	0.276341	0.420442	0.452042	0.469516	0.338833	0.319146	0.342058
PE P-18:1/22:4	2.01299	2.41495	2.14584	2.16028	1.98983	1.95257	1.82479	1.55833	1.73509
PE P-18:1/22:6	4.41917	5.79687	5.04085	4.17097	4.05524	4.38708	3.5016	3.83605	3.56029
PG 14:0_18:1	0.0442687	0.0369959	0.0457057	0.0441469	0.0558849	0.0558322	0.102813	0.10226	0.089063
PG 16:0_16:0	0.052445	0.0320821	0.0498201	0.0811745	0.063766	0.0521292	0.12755	0.156442	0.131936
PG 16:0_16:1	0.0367416	0.0300685	0.0269178	0.0506977	0.0425863	0.0384043	0.0646356	0.130791	0.0876245
PG 16:0_18:0	0.00263897	0.0410285	0.0439718	0.0422693	0.0299982	0.053042	0.05327	0.166876	0.121855
PG 16:0_18:1	0.981804	0.918783	0.98416	1.20907	1.27879	1.19547	1.64827	1.92262	1.5883
PG 16:1_18:0	0.108026	0.135285	0.112392	0.168003	0.169756	0.218014	0.314394	0.398592	0.268789
PG 16:1_18:1	0.452419	0.441016	0.468288	0.640289	0.66304	0.66737	0.735291	0.746457	0.639091
PG 16:1_20:0	0.214169	0.31106	0.208352	0.40412	0.378317	0.484107	0.515014	0.608179	0.312672
PG 17:0_20:0	0.386622	0.334331	0.366547	0.53234	0.608308	0.460783	0.486826	0.547788	0.511118
PG 17:0_20:1	0.141558	0.0978564	0.102076	0.139858	0.13836	0.145914	0.165761	0.187142	0.18235
PG 17:0_22:1	0.249631	0.196781	0.233586	0.320309	0.323024	0.288522	0.325709	0.309344	0.39075
PG 18:0_18:0	0.0137103	0.0220458	0.00312473	0.0291684	0.0139019	0.0130973	0.00969515	0.023471	0.0163837
PG 18:0_18:1	0.736544	1.03484	0.807222	1.21349	1.2378	1.32123	1.64449	1.99682	1.31456
PG 18:0_18:2	0.0266581	0.0347524	0.0288531	0.0520406	0.0383857	0.0637442	0.0696335	0.0941255	0.0467296
PG 18:0_20:0	0.406645	0.791215	0.483467	0.532424	0.441481	0.554272	0.544212	0.49065	0.294667
PG 18:0_20:2	0.0265749	0.033744	0.0208007	0.0471173	0.0426512	0.0509913	0.0631971	0.0579144	0.0428984
PG 18:0_20:3	0.0364035	0.0668194	0.0435913	0.0740233	0.0661959	0.091056	0.0950952	0.127925	0.0831642
PG 18:0_20:4	0.0983463	0.186297	0.148427	0.135022	0.119435	0.194007	0.228459	0.210336	0.102259
PG 18:1_18:1	0.297394	0.451784	0.379126	0.592213	0.517662	0.649239	1.05534	1.39726	0.825452
PG 18:1_18:2	0.0411601	0.0522195	0.0481877	0.0724167	0.0757129	0.0786827	0.130365	0.126607	0.0775574
PG 18:1_20:0	1.24989	1.98306	1.40222	2.20258	2.15574	2.46763	2.7274	2.857	1.691
PG 18:1_20:1	0.0241657	0.0362561	0.0264555	0.0508189	0.0530109	0.0583066	0.082967	0.082266	0.0524636
PG 18:1_20:2	0.0270788	0.0644704	0.0587797	0.0823997	0.072405	0.0795895	0.116453	0.132341	0.0730988
PG 18:1_20:3	0.0781438	0.174758	0.140655	0.220897	0.149872	0.240873	0.231809	0.223222	0.131562
PG 18:1_20:4	0.329871	0.562821	0.432162	0.470811	0.287081	0.55355	0.424395	0.554337	0.252018
PG 18:1_22:4	0.11828	0.202131	0.135799	0.122515	0.0950074	0.183316	0.196448	0.131096	0.0892703
PG 18:1_22:5	0.113144	0.186463	0.160642	0.143791	0.120207	0.168729	0.158404	0.159949	0.0967882
PG 18:2_20:0	0.0789529	0.121847	0.087205	0.153165	0.154002	0.178583	0.21701	0.190821	0.119492
PG 18:2_20:3	0.0280364	0.0581704	0.045951	0.0852007	0.0471294	0.101345	0.120391	0.100866	0.0485349
PG 18:2_20:4	0.104042	0.154723	0.132687	0.18135	0.113271	0.283634	0.212119	0.168186	0.0884485
PG 20:0_20:1	0.0397027	0.0544505	0.0359963	0.0617689	0.0531538	0.0727851	0.0742923	0.0847721	0.0483414
PG 20:0_20:2	0.0900409	0.14891	0.105219	0.171391	0.185099	0.202748	0.213384	0.210026	0.118098
PG 20:0_20:3	0.403038	0.685876	0.451288	0.730082	0.680446	0.853986	0.708459	0.774543	0.458524
PG 20:0_20:4	1.24288	2.09191	1.58318	1.55911	1.31497	1.97112	1.53786	1.51215	0.976931
PG 20:0_22:4	0.307199	0.521503	0.448733	0.389649	0.272535	0.489502	0.471016	0.480739	0.271374
PG 20:0_22:5	0.331668	0.516026	0.426966	0.349065	0.295382	0.449958	0.468199	0.401198	0.23864
PG 20:0_22:6	0.12453	0.158198	0.156244	0.131481	0.13472	0.155143	0.14434	0.15716	0.0841082
PI 14:0_18:1	0.216405	0.268	0.242082	0.461242	0.330296	0.415764	0.414643	0.502597	0.353132
PI 15:0_20:1	0.124217	0.0869907	0.0997974	0.166804	0.134342	0.118661	0.189427	0.202263	0.133317
PI 15:0_20:2	0.147383	0.0971575	0.0948382	0.113176	0.152247	0.142644	0.171518	0.176753	0.176275
PI 15:0_22:0	0.604689	0.526137	0.582096	0.727437	0.761715	0.611319	0.787962	0.759324	0.819155
PI 15:0_22:1	0.12376	0.108472	0.104677	0.152562	0.163286	0.153493	0.245065	0.206977	0.165325
PI 15:0_22:2	0.188384	0.182	0.181757	0.312347	0.208565	0.257528	0.36441	0.415308	0.332502
PI 16:0_16:0	0.0437637	0.0443965	0.0414123	0.0700227	0.0599943	0.0505603	0.0690466	0.066152	0.0595828
PI 16:0_16:1	0.193582	0.139633	0.0787112	0.227861	0.219722	0.201222	0.255803	0.248339	0.245869
PI 16:0_18:0	0.998088	0.77474	0.955144	0.841453	0.906272	0.817276	0.7016	0.603037	0.715658
PI 16:0_18:1	2.14453	1.9893	2.00982	3.11857	3.31533	2.97546	3.41013	2.89817	3.13752
PI 16:0_18:2	0.170929	0.161761	0.176077	0.274313	0.338551	0.289715	0.279883	0.23854	0.322857
PI 16:0_20:2	0.282894	0.271347	0.28943	0.464372	0.496232	0.473514	0.432152	0.37729	0.369427
PI 16:0_20:3	0.616938	0.62026	0.658386	1.04759	0.924827	0.968312	0.809142	0.615001	0.630202
PI 16:0_20:4	0.447814	0.367691	0.355547	0.317856	0.26039	0.227238	0.309731	0.196202	0.238478
PI 16:1_18:0	0.537431	0.618408	0.535054	1.01065	1.09637	0.996966	1.06816	1.02048	0.920474
PI 16:1_18:1	1.55991	1.37931	1.40385	2.68576	2.53976	2.40651	2.90462	2.6318	2.33485
PI 17:0_18:1	0.154656	0.124854	0.115541	0.112953	0.107267	0.113802	0.187807	0.164102	0.134367
PI 17:0_20:0	0.959242	0.909097	0.908752	1.32003	1.26257	1.25353	1.34483	1.38494	1.31856
PI 17:0_20:1	0.174483	0.151822	0.127371	0.215084	0.240859	0.18163	0.263475	0.263314	0.28306
PI 17:0_20:3	0.113893	0.103846	0.0985672	0.153251	0.0932051	0.0773411	0.109499	0.116041	0.115385
PI 17:0_22:1	0.603429	0.543854	0.52628	0.667951	0.777755	0.755662	0.679122	0.825777	0.783157
PI 18:0_18:0	0.0684107	0.0627634	0.094463	0.0615188	0.055473	0.106669	0.152879	0.0278775	0.0882128
PI 18:0_18:1	4.98666	5.03397	5.00391	8.42577	8.59612	7.79334	7.79207	7.22172	7.44033
PI 18:0_18:2	1.23428	1.18149	1.28149	2.3629	2.5331	2.20696	2.28371	1.97525	2.19743
PI 18:0_18:3	0.161511	0.146426	0.146025	0.278696	0.291818	0.213534	0.247994	0.204431	0.176698
PI 18:0_20:0	0.238059	0.37529	0.334164	0.288942	0.253848	0.332695	0.353803	0.28971	0.181699
PI 18:0_20:1	0.118125	0.127305	0.130281	0.246222	0.275769	0.181013	0.267033	0.176742	0.186852
PI 18:0_20:2	2.98968	2.87379	2.91288	5.67129	5.47605	5.35836	4.56422	4.21884	4.30844
PI 18:0_20:3	15.3306	14.4854	15.1409	22.8835	23.346	21.666	16.6649	14.5726	14.4942
PI 18:0_20:4	13.9631	12.6484	12.4154	9.46228	9.32418	8.92337	7.15152	7.401	7.36875
PI 18:0_22:4	0.907985	0.842709	1.00733	0.749407	0.729872	0.769863	0.706604	0.642575	0.50523
PI 18:0_22:5	0.659358	0.557741	0.656728	0.400803	0.45075	0.388711	0.434278	0.32373	0.375161
PI 18:1_18:1	5.74516	5.72408	5.61859	10.6372	10.5702	9.61379	10.3101	9.67167	9.3293
PI 18:1_18:2	0.679653	0.679585	0.660281	1.37487	1.46086	1.35702	1.4071	1.31955	1.25107
PI 18:1_20:1	0.303359	0.336874	0.296459	0.621991	0.649652	0.540523	0.696425	0.644668	0.572625
PI 18:1_20:2	1.56746	1.42604	1.39402	2.97415	2.94121	2.6155	2.61384	2.33267	2.34854
PI 18:1_20:3	3.40226	2.99813	3.17743	5.39279	5.83091	5.3444	4.72939	4.20634	4.10713
PI 18:1_20:4	2.61534	2.31594	2.25008	2.38378	2.39362	2.04754	2.43296	2.09639	2.04503
PI 18:1_22:4	0.239085	0.276896	0.262307	0.270517	0.217445	0.204158	0.226517	0.223523	0.21486
PS 16:0_16:0	0.158771	0.128033	0.13853	0.194016	0.176807	0.187348	0.203034	0.231766	0.142491
PS 16:0_16:1	0.745305	0.473118	0.446348	0.779344	0.733958	0.693476	1.03565	1.15471	0.708471
PS 16:0_18:0	1.27168	1.00024	1.22879	1.33756	1.1001	1.04942	0.943278	0.938912	0.914251
PS 16:0_18:1	3.94287	3.61384	3.87844	6.09198	6.15809	5.94717	5.99816	6.03551	5.51652
PS 16:0_20:1	0.509775	0.595836	0.634107	0.803117	0.884722	0.763286	0.6116	0.751688	0.620326
PS 16:0_22:4	0.66618	1.04143	0.999423	1.2517	1.07246	1.19098	1.1574	1.21411	0.50783
PS 16:0_22:5	0.582995	1.16771	1.05307	0.865414	0.871426	1.22556	1.05172	0.975609	0.425058
PS 16:1_17:0	1.48195	0.715035	0.474753	0.546866	0.430595	0.280183	0.358465	0.35063	0.243228
PS 16:1_18:0	4.74432	4.3334	3.41274	5.53995	5.25334	4.51857	4.82484	4.7289	4.33753
PS 16:1_18:1	2.72117	2.29476	2.47746	4.22891	4.70069	4.30954	4.22209	4.6675	3.63704
PS 16:1_20:0	0.284266	0.255217	0.360593	0.440655	0.331394	0.525529	0.528619	0.731539	0.33881
PS 17:0_18:1	0.746179	0.514076	0.328509	0.510727	0.372545	0.353567	0.486686	0.532064	0.499306
PS 17:0_20:0	0.842385	0.833666	0.910532	1.3113	1.25323	1.20662	1.20721	1.2388	1.17396
PS 17:0_20:1	0.193998	0.168514	0.218561	0.25922	0.236863	0.178717	0.258404	0.276199	0.271598
PS 17:0_20:3	0.314608	0.23644	0.243922	0.379732	0.350007	0.497608	0.457633	0.386064	0.334511
PS 17:0_22:1	0.524145	0.601517	0.568879	0.712534	0.720431	0.694135	0.824318	0.832484	0.709068
PS 18:0_18:1	18.8488	18.3787	19.7971	27.8937	27.7632	25.746	24.132	23.2161	23.1363
PS 18:0_18:2	1.40426	1.22791	0.977225	1.82132	1.56504	1.5229	1.97474	1.67688	1.58893
PS 18:0_20:0	0.366188	0.59531	0.489311	0.717597	0.521165	0.897068	0.828561	0.858948	0.448587
PS 18:0_20:1	0.284333	0.366875	0.392322	0.597434	0.369633	0.679488	0.626433	0.589475	0.484647
PS 18:0_20:2	0.98728	1.12583	1.07674	1.66156	1.59918	1.58594	1.14607	1.42658	1.10089
PS 18:0_20:3	2.40744	2.33475	2.2475	3.51297	3.10684	2.94695	2.26196	2.27731	2.07937
PS 18:0_20:4	1.03837	1.11497	1.67075	1.47709	1.57973	1.2563	1.64553	0.922923	0.635171
PS 18:0_22:4	2.27857	2.50641	3.50819	2.85124	3.1671	2.56532	2.38583	2.36727	1.54424
PS 18:0_22:5	3.05797	2.76862	3.90994	3.13787	3.02821	2.81181	3.30687	2.0477	1.55275
PS 18:0_22:6	1.68248	1.75958	2.27367	1.65062	1.70162	2.08182	1.62017	1.39559	1.34614
PS 18:1_18:1	7.67188	7.16273	7.79043	12.3247	13.0769	12.1821	12.3552	12.0429	10.913
PS 18:1_18:2	0.425915	0.291347	0.397911	0.684603	0.556921	0.632895	0.733242	0.623741	0.621224
PS 18:1_20:0	0.95056	1.16698	1.15657	1.8825	1.37422	1.71711	1.91977	2.20009	1.31865
PS 18:1_20:1	3.03428	3.24636	2.99718	4.99972	4.46816	4.64856	4.40145	4.18706	3.07794
PS 18:1_20:2	1.33713	1.79771	1.52517	2.87425	2.5144	2.99437	2.24451	2.37705	2.01799
PS 18:1_20:3	1.03985	2.23852	1.26661	2.17102	1.83372	2.32842	2.2892	2.14753	1.31109
[truncated: 281 more rows]

## Sheet: Lipid_Comp_Con vs LPS vs Pam3
Lipidomics result - Lipid species composition in response to control vs. LPS vs. Pam3 in HAECs
[truncated: 651 more rows]

[truncated: 3 more sheets: FA_abundance_STT vs UF vs DF, FA_comp_STT vs UF vs DF, FA_abundance_Con vs LPS vs Pam3]
